# Supplementary material for: miR-449a mediated repression of the cell cycle machinery prevents neuronal apoptosis[image]
Source: J Biol Chem. 2024 Aug 22;300(9):107698. doi: 10.1016/j.jbc.2024.107698 (PMC11419829; doi:10.1016/j.jbc.2024.107698)
Supplement: Dataset S1 [file mmc2.xlsx]

## Sheet: Index
	Dataset S1 RNASeq Differential expression results: Excel file containing small RNA sequencing differential expression results that are represented in heat map in Fig. 1A and fold change in miRNA in TgAD with respect to WT arranged according to different fold change cut-offs.
	Sheet name	Description
	DESEq2_result	Results of differential expression analysis performed using DEseq2.
	logFC_0.6	DEseq2 results showing only the genes with a log2FoldChange cutoff +/-0.6 and padj cutoff 0.1. Downregulated genes are shaded blue and upregulated genes are shaded orange.
	logFC_1	DEseq2 results showing only the genes with a log2FoldChange cutoff +/-1 and padj cutoff 0.01. Downregulated genes are shaded blue and upregulated genes are shaded orange.

## Sheet: DESEq2_result
Dataset S3_DESEq2_result_FC_cutoff: Fold change of miRNA in TgAD with respect to WT arranged according to different fold change cutoffs.
	baseMean	log2FoldChange	lfcSE	stat	pvalue	padj
mmu-miR-190a-5p	333.797	-2.87576	0.330624	-8.69799	3.37803e-18	1.74982e-15
mmu-miR-154-3p	1369.8	-1.93684	0.26086	-7.42483	1.12926e-13	1.94986e-11
mmu-miR-15a-5p	1088.47	-2.34151	0.313748	-7.46303	8.45545e-14	1.94986e-11
mmu-miR-3068-3p	776.901	-1.84353	0.267298	-6.89692	5.31428e-12	6.88199e-10
mmu-miR-106b-5p	6587.3	-1.93946	0.285655	-6.78949	1.12527e-11	1.16578e-09
mmu-miR-330-5p	2179.58	1.64381	0.249744	6.58195	4.64315e-11	4.00858e-09
mmu-miR-98-5p	4897.01	-1.75473	0.271597	-6.46079	1.04157e-10	7.70762e-09
mmu-miR-551b-3p	1199.75	-1.9587	0.313151	-6.2548	3.98019e-10	2.57717e-08
mmu-miR-377-3p	232.177	-1.97586	0.322149	-6.13335	8.60465e-10	4.95245e-08
mmu-miR-423-3p	1750.31	1.6555	0.271104	6.10649	1.01846e-09	5.27563e-08
mmu-miR-744-5p	1391.03	1.51225	0.25139	6.01558	1.7924e-09	8.44059e-08
mmu-miR-101a-3p	51554.8	-1.46046	0.24722	-5.90753	3.47271e-09	1.49905e-07
mmu-miR-101b-3p	19707.6	-1.48489	0.252234	-5.88694	3.93415e-09	1.56761e-07
mmu-miR-137-3p	7921.72	-1.55122	0.267174	-5.80602	6.39756e-09	2.3671e-07
mmu-miR-1964-3p	74.0747	2.86447	0.494911	5.78786	7.12894e-09	2.46186e-07
mmu-miR-300-5p	392.704	-1.7243	0.304661	-5.65974	1.51604e-08	4.80958e-07
mmu-miR-3535	1361.02	-1.89834	0.335823	-5.65281	1.57843e-08	4.80958e-07
mmu-miR-101c	53.5989	-3.16905	0.563023	-5.62863	1.81647e-08	5.22739e-07
mmu-miR-149-5p	7982.51	1.37613	0.245399	5.60774	2.0499e-08	5.30924e-07
mmu-miR-26b-5p	8006.77	-1.36685	0.243438	-5.61478	1.96809e-08	5.30924e-07
mmu-miR-26a-2-3p	240.098	-1.75375	0.314745	-5.57196	2.51889e-08	6.21327e-07
mmu-miR-16-5p	771.425	-1.82596	0.334364	-5.46099	4.73487e-08	1.11485e-06
mmu-miR-34c-5p	1000.63	-1.52164	0.28826	-5.27873	1.30085e-07	2.92974e-06
mmu-miR-7b-5p	17450	-1.72807	0.329373	-5.24654	1.54979e-07	3.34497e-06
mmu-miR-98-3p	220.907	-2.14387	0.421211	-5.08977	3.5849e-07	7.4279e-06
mmu-miR-30b-5p	15809.1	-1.36011	0.270254	-5.03271	4.83582e-07	9.32224e-06
mmu-miR-8117	21.0082	-8.03178	1.59621	-5.0318	4.85908e-07	9.32224e-06
mmu-miR-542-3p	1134.07	-1.35856	0.272175	-4.99148	5.99195e-07	1.07029e-05
mmu-miR-544-3p	82.7776	-2.28251	0.456919	-4.99544	5.87024e-07	1.07029e-05
mmu-miR-130a-5p	131.256	-1.81842	0.367753	-4.94468	7.62671e-07	1.31688e-05
mmu-miR-195a-5p	1102.04	-1.30477	0.26519	-4.92012	8.64894e-07	1.44521e-05
mmu-miR-340-3p	1812.28	1.4811	0.301602	4.91076	9.07238e-07	1.46859e-05
mmu-miR-29c-3p	70.5305	-2.2237	0.470895	-4.72228	2.33211e-06	3.6607e-05
mmu-miR-674-3p	1212.36	1.21487	0.262599	4.62631	3.72239e-06	5.67117e-05
mmu-miR-215-5p	49.2657	2.57931	0.558558	4.6178	3.87831e-06	5.73989e-05
mmu-miR-296-5p	463.388	1.26798	0.279897	4.53017	5.89356e-06	8.48017e-05
mmu-miR-128-3p	142219	1.45401	0.321951	4.51624	6.29478e-06	8.81269e-05
mmu-miR-582-5p	123.636	-1.6787	0.375433	-4.47137	7.77208e-06	0.000105946
mmu-miR-301b-5p	73.5341	2.34239	0.528501	4.43215	9.3299e-06	0.00012392
mmu-miR-376c-3p	1312.19	-1.15123	0.260444	-4.42025	9.8586e-06	0.000127669
mmu-miR-210-3p	520.269	-1.19639	0.273148	-4.38002	1.18667e-05	0.000149925
mmu-let-7f-2-3p	330.145	-1.3203	0.303953	-4.34376	1.40062e-05	0.000172743
mmu-miR-184-3p	55.4321	-2.18413	0.508884	-4.29201	1.77065e-05	0.000213302
mmu-miR-381-3p	128091	1.10625	0.262059	4.22136	2.42831e-05	0.000285879
mmu-miR-99a-5p	690565	1.10504	0.264988	4.17015	3.04401e-05	0.0003504
mmu-miR-18a-5p	929.613	-1.28224	0.30829	-4.15921	3.19353e-05	0.000354996
mmu-miR-182-5p	1962.26	-1.43041	0.344077	-4.15725	3.22101e-05	0.000354996
mmu-miR-1839-5p	5329.05	-1.01743	0.247228	-4.11534	3.86616e-05	0.000417223
mmu-miR-369-3p	2389.17	-1.05595	0.257362	-4.10299	4.07846e-05	0.000431152
mmu-miR-361-3p	7053.66	1.09572	0.268067	4.08747	4.36109e-05	0.000451809
mmu-miR-670-3p	209.407	-1.41958	0.352013	-4.03274	5.51301e-05	0.000559949
mmu-miR-500-3p	258.61	-1.52759	0.381088	-4.0085	6.11065e-05	0.000608714
mmu-miR-376b-3p	3263.45	-0.964583	0.242343	-3.98024	6.88448e-05	0.000672861
mmu-miR-151-3p	6933.72	1.01886	0.258375	3.94335	8.03526e-05	0.00077079
mmu-miR-148a-3p	108647	1.15808	0.295835	3.91461	9.05494e-05	0.000852811
mmu-miR-384-3p	1193.79	-1.05404	0.271474	-3.88264	0.000103329	0.00095579
mmu-miR-384-5p	987.218	-0.976178	0.255749	-3.81694	0.000135117	0.0012279
mmu-miR-183-5p	1162.34	-1.20682	0.322509	-3.74196	0.00018259	0.00163072
mmu-let-7d-3p	2572.6	0.99458	0.266447	3.73274	0.000189405	0.00166291
mmu-miR-7093-3p	42.3518	2.0645	0.556566	3.70934	0.000207796	0.00178997
mmu-miR-330-3p	394.405	1.18972	0.32105	3.70572	0.000210788	0.00178997
mmu-miR-497a-5p	355.411	-1.07208	0.294542	-3.63982	0.000272831	0.00227946
mmu-miR-181c-5p	2270.95	-1.06972	0.294485	-3.63249	0.000280698	0.00230796
mmu-miR-708-3p	17950.1	1.16623	0.321475	3.62774	0.000285912	0.0023141
mmu-miR-125b-5p	4837.1	1.03427	0.290088	3.56536	0.000363359	0.0028957
mmu-miR-449a-5p	214.27	-1.15424	0.324827	-3.55339	0.000380307	0.00298483
mmu-miR-125a-5p	7756.02	0.930963	0.262706	3.54374	0.000394496	0.00304998
mmu-miR-31-3p	45.971	-1.85012	0.53433	-3.4625	0.000535178	0.0040768
mmu-miR-301a-3p	872.447	-0.936523	0.271728	-3.44654	0.000567806	0.00420177
mmu-miR-380-5p	685.941	-0.950667	0.275786	-3.44712	0.0005666	0.00420177
mmu-miR-1843b-3p	288.171	1.05016	0.309249	3.39583	0.000684211	0.00492252
mmu-miR-383-5p	1285.85	0.905096	0.266427	3.39716	0.000680882	0.00492252
mmu-miR-20a-3p	80.8643	-1.48755	0.439677	-3.38328	0.000716256	0.00508247
mmu-miR-132-5p	2689.89	0.938787	0.279897	3.35404	0.000796397	0.00557478
mmu-miR-328-3p	4807.33	0.819377	0.245441	3.33838	0.000842671	0.00582005
mmu-miR-132-3p	3899.96	0.921011	0.278797	3.30351	0.000954817	0.00650783
mmu-miR-3059-5p	799.655	0.97043	0.294153	3.29906	0.000970084	0.00652602
mmu-miR-490-5p	83.4201	1.59105	0.490688	3.24249	0.00118492	0.00786908
mmu-miR-30a-5p	193916	-0.776761	0.239986	-3.23669	0.00120924	0.00792895
mmu-miR-204-5p	947.299	0.864923	0.268732	3.21853	0.00128847	0.00825372
mmu-miR-181b-5p	1584.23	-0.906793	0.281783	-3.21805	0.00129064	0.00825372
mmu-miR-543-3p	1480.38	0.872238	0.271869	3.2083	0.00133523	0.00843476
mmu-miR-484	3637.43	0.867151	0.27737	3.12634	0.00176997	0.0110463
mmu-miR-455-3p	86.6112	1.30515	0.417973	3.12257	0.00179278	0.0110555
mmu-miR-181a-1-3p	12017.4	-0.910665	0.292526	-3.1131	0.0018513	0.0112821
mmu-miR-382-3p	10525.7	-0.815824	0.265551	-3.0722	0.00212487	0.0127987
mmu-miR-1981-3p	173.832	1.22561	0.400435	3.06069	0.00220824	0.0131479
mmu-miR-1298-5p	3099.44	0.80615	0.264972	3.0424	0.00234701	0.0138154
mmu-miR-362-5p	908.359	-0.885698	0.291618	-3.03719	0.00238798	0.0138986
mmu-miR-758-3p	627.451	0.805252	0.265887	3.02856	0.00245726	0.0141429
mmu-miR-760-3p	799.797	0.776332	0.261744	2.96599	0.00301708	0.0171741
mmu-miR-181b-1-3p	252.075	-0.900717	0.305289	-2.95037	0.00317392	0.0178706
mmu-miR-124-5p	18.0975	2.46081	0.83716	2.93948	0.00328765	0.0183119
mmu-miR-298-5p	4434.52	0.729258	0.250832	2.90735	0.00364505	0.0193298
mmu-miR-96-5p	628.359	-0.835025	0.287313	-2.90633	0.00365699	0.0193298
mmu-miR-30d-3p	330.81	-0.856043	0.29439	-2.90786	0.00363916	0.0193298
mmu-miR-1197-3p	127.395	-1.09674	0.375913	-2.91753	0.00352812	0.0193298
mmu-miR-544-5p	54.3908	-1.44126	0.495615	-2.90801	0.00363734	0.0193298
mmu-miR-129b-3p	19.7777	2.27772	0.787398	2.89272	0.00381917	0.0198013
mmu-miR-137-5p	158.949	-1.01307	0.350249	-2.89244	0.00382265	0.0198013
mmu-miR-500-5p	28.2244	-1.84289	0.637941	-2.88881	0.003867	0.0198328
mmu-miR-195a-3p	133.874	1.19813	0.416327	2.87787	0.00400374	0.0203327
mmu-miR-329-5p	2945.98	0.796001	0.277503	2.86845	0.00412494	0.0207449
mmu-miR-7a-5p	736.286	-1.05768	0.370363	-2.8558	0.00429291	0.021382
mmu-miR-369-5p	1391.89	0.730092	0.259218	2.81652	0.00485468	0.0239497
mmu-miR-1983	8040.91	-0.717237	0.255707	-2.80491	0.00503299	0.0245354
mmu-miR-872-3p	269.924	-0.97866	0.349188	-2.80267	0.00506812	0.0245354
mmu-miR-345-5p	2007.51	-0.826489	0.296331	-2.78907	0.0052859	0.0253528
mmu-miR-30e-5p	28716.3	-0.659289	0.237084	-2.78083	0.00542207	0.0257673
mmu-miR-107-5p	11.8236	-2.93708	1.0593	-2.77268	0.00555973	0.0261813
mmu-miR-139-5p	7821.58	0.66467	0.243594	2.7286	0.00636046	0.0296821
mmu-miR-3970	13.5457	-2.57062	0.950617	-2.70415	0.00684785	0.0316713
mmu-miR-451a	3108.01	-0.746458	0.276679	-2.69792	0.00697738	0.0319848
mmu-miR-345-3p	2032.39	0.660245	0.246044	2.68344	0.00728694	0.0331108
mmu-miR-99a-3p	144.034	-1.2252	0.459787	-2.66471	0.00770541	0.0344086
mmu-miR-497b	30.7765	-1.62397	0.608933	-2.6669	0.0076554	0.0344086
mmu-miR-671-3p	179.84	0.924148	0.348541	2.65148	0.008014	0.035407
mmu-miR-19b-3p	36.7896	-1.54278	0.582333	-2.64931	0.00806569	0.035407
mmu-miR-488-3p	19706.3	-0.660042	0.251521	-2.6242	0.00868524	0.0378063
mmu-miR-504-5p	607.114	0.712431	0.272306	2.61629	0.00888923	0.0383719
mmu-miR-344f-3p	350.018	0.780451	0.30015	2.6002	0.00931697	0.0393531
mmu-let-7d-5p	14925.1	-0.615308	0.236731	-2.59919	0.00934447	0.0393531
mmu-miR-16-2-3p	76.3473	-1.13378	0.435364	-2.60422	0.00920844	0.0393531
mmu-miR-708-5p	3590.41	-0.636172	0.245585	-2.59044	0.00958542	0.0400423
mmu-miR-541-3p	25.7775	-1.6895	0.670402	-2.52013	0.0117311	0.0486136
mmu-miR-29a-5p	29.6913	-1.55712	0.623659	-2.49675	0.0125337	0.0515276
mmu-miR-200c-3p	22.4488	-1.76979	0.71185	-2.48618	0.0129123	0.0526657
mmu-miR-18a-3p	68.0255	1.1077	0.446977	2.4782	0.0132046	0.0534372
mmu-miR-339-3p	91.6755	0.9985	0.405878	2.4601	0.0138898	0.0553454
mmu-miR-29b-2-5p	31.9697	-1.48558	0.603594	-2.46122	0.0138465	0.0553454
mmu-miR-377-5p	67.2639	1.0988	0.450211	2.44063	0.0146616	0.0575554
mmu-miR-3099-3p	769.554	0.671597	0.275245	2.44	0.0146874	0.0575554
mmu-miR-92a-3p	8303.85	0.57928	0.237626	2.43778	0.0147777	0.0575554
mmu-miR-151-5p	915.542	-0.811111	0.334012	-2.42839	0.0151662	0.0586274
mmu-miR-152-3p	830.576	-0.619005	0.259442	-2.38591	0.0170369	0.0653711
mmu-miR-494-3p	312.589	0.774475	0.326733	2.37036	0.0177707	0.0676853
mmu-miR-6899-3p	33.8944	1.40626	0.59407	2.36717	0.0179248	0.0677739
mmu-miR-6906-3p	13.1736	2.249	0.952574	2.36097	0.018227	0.068072
mmu-miR-411-5p	4397.27	0.645183	0.273363	2.36017	0.0182664	0.068072
mmu-miR-190b-5p	36.834	-1.32448	0.57209	-2.31517	0.0206037	0.0762337
mmu-miR-323-3p	8627.01	0.619345	0.269287	2.29995	0.0214513	0.0788068
mmu-miR-33-5p	61.4087	-1.11004	0.485344	-2.28711	0.0221892	0.0809436
mmu-miR-135b-5p	8351.37	0.599264	0.2626	2.28204	0.0224867	0.0814553
mmu-miR-6956-3p	11.7384	2.38318	1.04766	2.27475	0.0229206	0.0824507
mmu-miR-130b-5p	396.364	0.691324	0.307131	2.25091	0.0243913	0.0871357
mmu-miR-467d-5p	8.74519	2.71223	1.21499	2.2323	0.0255949	0.0908092
mmu-miR-3082-3p	40.2558	1.2105	0.545219	2.22021	0.0264045	0.0930444
mmu-miR-376b-5p	551.214	-0.641266	0.290542	-2.20713	0.0273047	0.0955666
mmu-miR-218-2-3p	30.5462	-1.55888	0.707864	-2.20223	0.0276488	0.0961214
mmu-miR-153-5p	163.177	0.758594	0.345572	2.19519	0.0281502	0.0972122
mmu-miR-1947-5p	65.4656	1.03473	0.473503	2.18526	0.0288697	0.0983848
mmu-miR-324-5p	629.829	-0.714686	0.326945	-2.18595	0.028819	0.0983848
mmu-miR-467c-5p	19.7762	1.70137	0.780667	2.17938	0.0293036	0.0992109
mmu-miR-411-3p	661.815	0.610881	0.281106	2.17314	0.02977	0.100135
mmu-miR-8112	31.2801	1.38322	0.640812	2.15854	0.0308856	0.103218
mmu-miR-1291	31.9458	-1.31396	0.61246	-2.14538	0.0319221	0.105998
mmu-miR-666-5p	1244.48	0.560953	0.2627	2.13534	0.0327334	0.107999
mmu-miR-6540-5p	1426.3	0.553925	0.260551	2.12598	0.033505	0.109845
mmu-let-7b-3p	189.13	0.728069	0.343233	2.12121	0.0339041	0.110455
mmu-miR-421-3p	278.477	-0.644906	0.306067	-2.10707	0.0351115	0.113673
mmu-miR-1981-5p	1543.59	0.596771	0.287201	2.07789	0.0377198	0.121359
mmu-miR-33-3p	81.7944	-0.851086	0.410444	-2.07357	0.0381189	0.121886
mmu-miR-3102-3p	112.327	0.797407	0.388114	2.05457	0.0399205	0.126864
mmu-miR-6994-3p	30.1119	1.26796	0.622288	2.03758	0.0415924	0.130575
mmu-miR-154-5p	892.631	-0.585431	0.28714	-2.03883	0.0414667	0.130575
mmu-miR-677-5p	178.713	-0.723198	0.357157	-2.02488	0.0428801	0.133807
mmu-miR-138-5p	3470.22	-0.648497	0.321581	-2.01659	0.043738	0.135666
mmu-miR-350-5p	68.2239	0.885988	0.442124	2.00393	0.045077	0.137352
mmu-miR-135a-1-3p	255.782	0.615467	0.306925	2.00527	0.0449347	0.137352
mmu-miR-221-5p	417.682	-0.705798	0.351925	-2.00553	0.0449061	0.137352
mmu-miR-1249-3p	456.539	0.635552	0.323939	1.96195	0.0497681	0.15076
mmu-let-7f-5p	5998.85	-0.494298	0.255157	-1.93723	0.0527177	0.158766
mmu-miR-704	195.471	0.813012	0.424846	1.91366	0.0556634	0.166668
mmu-miR-3068-5p	258.57	-0.581878	0.306659	-1.89748	0.0577652	0.171968
mmu-miR-6979-3p	34.7039	1.13951	0.604088	1.88633	0.0592508	0.174386
mmu-miR-21a-5p	50239.5	-0.491099	0.260201	-1.88738	0.0591088	0.174386
mmu-miR-5114	16.5079	-1.48639	0.796458	-1.86625	0.0620058	0.181463
mmu-miR-410-5p	36.1798	-1.09437	0.596822	-1.83366	0.0667049	0.194119
mmu-miR-1224-5p	90.9459	0.86368	0.474512	1.82014	0.068737	0.19781
mmu-miR-99b-3p	1798.72	0.45443	0.24963	1.82041	0.068696	0.19781
mmu-miR-7a-1-3p	1044.33	-0.477491	0.263291	-1.81355	0.0697477	0.199609
mmu-miR-362-3p	646.274	-0.504231	0.282469	-1.78509	0.0742473	0.211319
mmu-miR-5121	159.24	-0.887735	0.499124	-1.77859	0.0753076	0.213166
mmu-miR-301a-5p	362.117	0.603383	0.339756	1.77593	0.0757441	0.213236
mmu-miR-7224-3p	37.0983	1.04135	0.590757	1.76274	0.0779443	0.214761
mmu-miR-331-3p	2922.57	0.428183	0.242343	1.76684	0.0772546	0.214761
mmu-miR-30c-2-3p	1425.02	-0.447478	0.253696	-1.76383	0.0777599	0.214761
mmu-miR-379-5p	16591.3	-0.497455	0.281682	-1.76602	0.0773927	0.214761
mmu-miR-6988-3p	26.748	1.13562	0.645557	1.75913	0.078555	0.215299
mmu-miR-125b-1-3p	4394.01	0.447567	0.256231	1.74673	0.0806842	0.21893
mmu-miR-3066-5p	52.3322	-0.875038	0.501025	-1.74649	0.080725	0.21893
mmu-miR-29a-3p	1121.48	-0.451464	0.260008	-1.73635	0.0825023	0.222584
mmu-miR-6944-3p	388.196	0.481795	0.281916	1.709	0.0874505	0.234467
mmu-miR-322-5p	303.504	-0.506032	0.296436	-1.70706	0.0878118	0.234467
mmu-miR-5113	9.14369	-1.83353	1.08364	-1.69201	0.090644	0.240788
mmu-let-7i-5p	300656	-0.439537	0.260604	-1.68661	0.0916784	0.242293
mmu-miR-376a-3p	233.078	-0.70767	0.420535	-1.68278	0.0924168	0.243005
mmu-miR-202-5p	16.972	-1.47841	0.881059	-1.67799	0.0933492	0.244217
mmu-miR-667-3p	193.498	0.540996	0.323584	1.67189	0.0945468	0.246107
mmu-miR-7688-5p	18.3052	1.25966	0.765452	1.64564	0.0998389	0.258583
mmu-miR-212-3p	246.415	0.685744	0.423221	1.6203	0.105168	0.27103
mmu-miR-677-3p	10.428	1.63649	1.01959	1.60504	0.108485	0.278194
mmu-miR-20a-5p	9144.8	-0.463755	0.289969	-1.59933	0.109747	0.280045
mmu-miR-130a-3p	1917.43	-0.45696	0.287528	-1.58927	0.111999	0.28163
mmu-miR-376a-5p	339.403	-0.461088	0.289993	-1.59	0.111835	0.28163
mmu-miR-879-5p	42.6713	-0.830303	0.521725	-1.59146	0.111507	0.28163
mmu-miR-128-2-5p	123.489	0.731798	0.461162	1.58686	0.112545	0.281634
mmu-miR-499-5p	31.7454	0.955034	0.602939	1.58396	0.113202	0.281831
mmu-miR-503-3p	68.1952	0.730985	0.462143	1.58173	0.113712	0.281831
mmu-miR-181a-2-3p	569.577	0.436586	0.27827	1.56893	0.116665	0.286409
mmu-miR-487b-3p	4651.47	-0.387346	0.246588	-1.57082	0.116224	0.286409
mmu-miR-346-5p	316.884	-0.477482	0.30529	-1.56403	0.117811	0.287859
mmu-miR-672-3p	78.4607	0.647808	0.419707	1.54348	0.122715	0.296545
mmu-miR-212-5p	291.155	0.470341	0.304238	1.54597	0.122113	0.296545
mmu-miR-103-2-5p	14.4775	-1.30862	0.848674	-1.54196	0.123083	0.296545
mmu-miR-15b-5p	706.639	0.43329	0.282349	1.53459	0.124885	0.299492
mmu-miR-378a-5p	14.7471	-1.30114	0.857284	-1.51775	0.129077	0.30812
mmu-miR-331-5p	172.195	0.5145	0.340418	1.51138	0.130693	0.310545
mmu-miR-19a-3p	454.354	-0.534095	0.354595	-1.50621	0.132013	0.312249
mmu-miR-16-1-3p	674.113	-0.4576	0.30563	-1.49724	0.134331	0.316289
mmu-miR-34a-5p	1011.73	-0.470222	0.317668	-1.48023	0.138811	0.325358
mmu-miR-496a-3p	591.886	-0.389985	0.26799	-1.45522	0.145607	0.33975
mmu-miR-676-5p	116.484	0.629244	0.4336	1.45121	0.146722	0.340817
mmu-miR-186-3p	18.0334	-1.08591	0.754984	-1.43832	0.150343	0.347668
mmu-miR-99b-5p	41381.1	0.350108	0.252164	1.38841	0.165012	0.379895
mmu-miR-363-3p	96.0954	0.561595	0.406815	1.38047	0.167442	0.382093
mmu-miR-153-3p	1374.94	-0.40236	0.290982	-1.38276	0.166737	0.382093
mmu-miR-409-5p	3100.8	0.38696	0.282746	1.36858	0.171131	0.388797
mmu-miR-6975-3p	29.8648	0.87884	0.651963	1.34799	0.177661	0.401871
mmu-miR-1934-5p	8.12783	1.59832	1.19045	1.34262	0.179395	0.40228
mmu-miR-450b-3p	15.5043	-1.09741	0.817038	-1.34316	0.17922	0.40228
mmu-miR-139-3p	200.332	0.43702	0.326549	1.3383	0.1808	0.402666
mmu-miR-221-3p	2991.26	-0.39197	0.293104	-1.33731	0.181122	0.402666
mmu-miR-3078-5p	61.5248	0.609709	0.459647	1.32647	0.184683	0.408829
mmu-miR-125b-2-3p	1967.4	0.370359	0.279964	1.32288	0.185875	0.409716
mmu-miR-1198-5p	63.8974	0.600616	0.45725	1.31354	0.189001	0.414842
mmu-miR-325-3p	314.674	0.427605	0.327097	1.30728	0.191119	0.417721
mmu-miR-222-3p	1379.41	0.409601	0.315054	1.30009	0.193569	0.419533
mmu-miR-148b-5p	193.176	-0.42981	0.330589	-1.30013	0.193555	0.419533
mmu-miR-764-5p	10.8129	1.31265	1.01337	1.29533	0.195205	0.421317
mmu-miR-301b-3p	159.903	-0.470435	0.364169	-1.29181	0.196424	0.42219
mmu-miR-30c-1-3p	93.6643	0.518906	0.40517	1.28071	0.200295	0.426967
mmu-miR-592-5p	378.284	-0.446866	0.348411	-1.28258	0.199638	0.426967
mmu-miR-19b-1-5p	27.1424	-0.929014	0.728652	-1.27498	0.202318	0.42951
mmu-miR-5099	721.689	0.331707	0.261281	1.26954	0.204248	0.431838
mmu-miR-653-5p	9.0338	1.38356	1.09196	1.26704	0.205139	0.43196
mmu-miR-193b-3p	247.314	-0.437517	0.346477	-1.26276	0.206675	0.433431
mmu-miR-3085-3p	167.309	0.471634	0.37814	1.24725	0.212307	0.443448
mmu-miR-877-3p	33.54	0.715089	0.57762	1.23799	0.215719	0.445188
mmu-miR-155-5p	81.8296	0.614455	0.495601	1.23982	0.215042	0.445188
mmu-miR-598-3p	5347.79	-0.330465	0.266603	-1.23954	0.215146	0.445188
mmu-miR-6911-3p	16.5661	0.972102	0.794979	1.2228	0.221404	0.4452
mmu-miR-3097-3p	17.9736	0.971304	0.794882	1.22195	0.221728	0.4452
mmu-miR-7043-3p	21.3556	0.929018	0.754229	1.23175	0.218044	0.4452
mmu-miR-672-5p	926.556	-0.32366	0.264587	-1.22326	0.22123	0.4452
mmu-let-7j	113.507	-0.459907	0.372566	-1.23443	0.217042	0.4452
mmu-miR-501-5p	61.153	-0.576988	0.472201	-1.22191	0.221741	0.4452
mmu-miR-670-5p	62.911	-0.603369	0.492343	-1.22551	0.220385	0.4452
mmu-miR-1193-3p	88.3431	0.501165	0.412814	1.21402	0.22474	0.44948
mmu-miR-1264-3p	35.9642	0.736243	0.607601	1.21172	0.225619	0.449502
mmu-miR-582-3p	260.14	-0.363782	0.301147	-1.20799	0.227052	0.450624
mmu-miR-491-5p	31.0064	-0.770709	0.642015	-1.20045	0.229963	0.454659
mmu-miR-93-3p	106.073	0.451085	0.379567	1.18842	0.234667	0.462197
mmu-miR-6900-3p	10.8657	1.13411	0.965907	1.17414	0.240339	0.471574
mmu-miR-1251-5p	112.375	0.507153	0.434061	1.16839	0.242649	0.472527
mmu-miR-25-3p	10960.2	0.315482	0.269835	1.16917	0.242336	0.472527
mmu-miR-1982-3p	18.8528	0.849908	0.744534	1.14153	0.25365	0.492099
mmu-miR-3080-5p	10.7579	1.10445	0.98671	1.11933	0.263001	0.500863
mmu-miR-138-1-3p	30.1943	0.687352	0.613098	1.12111	0.26224	0.500863
mmu-miR-877-5p	359.026	0.374378	0.332382	1.12635	0.260019	0.500863
mmu-miR-29c-5p	447.037	0.323304	0.287596	1.12416	0.260945	0.500863
mmu-miR-325-5p	337.246	-0.330449	0.294194	-1.12324	0.261338	0.500863
mmu-miR-410-3p	7651.64	0.320525	0.288146	1.11237	0.26598	0.50468
mmu-let-7e-3p	174.094	0.363809	0.330447	1.10096	0.270913	0.512165
mmu-let-7g-3p	112.316	-0.509246	0.464438	-1.09648	0.272871	0.513989
mmu-miR-30a-3p	6519.73	-0.26413	0.242855	-1.0876	0.27677	0.516634
mmu-miR-6769b-3p	18.3756	-0.83193	0.765711	-1.08648	0.277267	0.516634
mmu-miR-1948-5p	8.26181	-1.19119	1.09607	-1.08678	0.277133	0.516634
mmu-miR-490-3p	128.566	0.475879	0.440595	1.08008	0.280106	0.518195
mmu-miR-3475-3p	225.974	-0.342895	0.316908	-1.082	0.279251	0.518195
mmu-miR-3089-3p	8.95903	1.22061	1.15168	1.05985	0.289211	0.52808
mmu-miR-671-5p	239.436	-0.334144	0.315479	-1.05916	0.289526	0.52808
mmu-miR-669e-5p	25.4787	-0.708833	0.667458	-1.06199	0.288241	0.52808
mmu-miR-200b-3p	13.2426	-0.92469	0.867755	-1.06561	0.286599	0.52808
mmu-miR-3069-3p	12.0098	-0.98407	0.933828	-1.0538	0.291974	0.530675
mmu-miR-425-3p	107.851	-0.421115	0.401092	-1.04992	0.293754	0.53082
mmu-miR-376c-5p	9.9811	-1.03646	0.987896	-1.04916	0.294103	0.53082
mmu-miR-30d-5p	124097	0.285931	0.275077	1.03946	0.298591	0.53705
mmu-miR-350-3p	2168.19	-0.266001	0.257295	-1.03384	0.301213	0.539429
mmu-miR-22-3p	2443.91	-0.281196	0.272434	-1.03216	0.301997	0.539429
mmu-miR-702-5p	13.3576	0.907386	0.887591	1.0223	0.306638	0.542111
mmu-miR-148b-3p	10481.9	0.284901	0.278039	1.02468	0.305515	0.542111
mmu-let-7b-5p	61839.6	-0.254339	0.248673	-1.02278	0.30641	0.542111
mmu-miR-3061-5p	36.3385	-0.636075	0.627618	-1.01348	0.310833	0.545398
mmu-miR-10b-5p	19.9697	-0.823633	0.814065	-1.01175	0.311656	0.545398
mmu-miR-363-5p	16.2422	-0.832834	0.819888	-1.01579	0.30973	0.545398
mmu-miR-17-5p	7213.13	-0.290396	0.288636	-1.0061	0.314369	0.548294
mmu-miR-300-3p	13826.4	0.240009	0.240029	0.999917	0.317351	0.551637
mmu-miR-448-3p	139.729	-0.367152	0.370193	-0.991786	0.321302	0.556637
mmu-miR-298-3p	70.2591	0.427783	0.434247	0.985116	0.324567	0.560419
mmu-miR-152-5p	36.6557	-0.574587	0.585085	-0.982058	0.326071	0.561146
mmu-let-7g-5p	148622	-0.265389	0.272226	-0.974885	0.329617	0.56537
mmu-miR-218-5p	3193.87	0.323106	0.336212	0.961017	0.336543	0.571572
mmu-miR-351-5p	454.245	0.295377	0.307026	0.96206	0.336019	0.571572
mmu-let-7i-3p	127.838	-0.401519	0.417207	-0.962398	0.33585	0.571572
mmu-miR-224-5p	56.1081	0.495104	0.519748	0.952586	0.3408	0.57691
mmu-miR-7079-3p	18.1844	0.736282	0.775085	0.949937	0.342144	0.576999
mmu-miR-7226-3p	80.4349	0.397513	0.419275	0.948096	0.343081	0.576999
mmu-miR-3057-5p	47.2392	0.485811	0.520144	0.933993	0.350307	0.587247
mmu-miR-1929-5p	13.0598	-0.808842	0.875647	-0.923707	0.355639	0.594261
mmu-miR-503-5p	143.801	-0.325777	0.354395	-0.919248	0.357966	0.596226
mmu-miR-412-3p	189.479	-0.302199	0.33021	-0.91517	0.360102	0.597862
mmu-miR-7048-3p	9.85666	0.903425	1.00551	0.898478	0.368931	0.60922
mmu-miR-7015-3p	36.6568	0.520402	0.579646	0.897793	0.369296	0.60922
mmu-miR-140-5p	1166.48	0.230193	0.257418	0.894237	0.371195	0.610409
mmu-miR-3072-3p	42.7994	0.480135	0.541036	0.887437	0.374844	0.610595
mmu-miR-744-3p	33.0757	-0.512805	0.575147	-0.891607	0.372604	0.610595
mmu-miR-381-5p	33.5326	-0.539255	0.607432	-0.887762	0.374669	0.610595
mmu-miR-34c-3p	16.174	0.75748	0.856902	0.883975	0.37671	0.61171
mmu-miR-7089-3p	17.5659	0.670343	0.763321	0.878193	0.379839	0.611781
mmu-miR-199b-5p	52.1237	-0.4397	0.501168	-0.877351	0.380296	0.611781
mmu-miR-106a-5p	8.20518	-1.03634	1.17915	-0.87888	0.379466	0.611781
mmu-miR-20b-5p	18.6445	0.64624	0.741332	0.871728	0.383357	0.612419
mmu-miR-106b-3p	2457.71	0.241583	0.276692	0.873111	0.382602	0.612419
mmu-miR-3081-3p	2619.87	0.236074	0.273378	0.863541	0.38784	0.612419
mmu-miR-320-3p	4325.68	0.208328	0.24054	0.866083	0.386445	0.612419
mmu-miR-379-3p	395.437	-0.248478	0.28748	-0.86433	0.387407	0.612419
mmu-miR-700-5p	95.9503	-0.340744	0.39405	-0.864723	0.387191	0.612419
mmu-miR-881-3p	14.6079	-0.7652	0.888229	-0.861489	0.388969	0.612419
mmu-miR-6418-3p	11.7397	-0.790216	0.924458	-0.854789	0.392668	0.61637
mmu-miR-181a-5p	31.9341	-0.503749	0.592414	-0.850333	0.39514	0.618376
mmu-miR-222-5p	40.3952	-0.474517	0.567969	-0.835464	0.403456	0.629489
mmu-miR-296-3p	1591.28	0.227783	0.274952	0.828445	0.407419	0.633762
mmu-miR-7689-3p	34.9267	0.480747	0.582711	0.825017	0.409362	0.634502
mmu-miR-7075-3p	43.7101	0.428646	0.523386	0.818987	0.412794	0.634502
mmu-miR-664-3p	126.979	0.29418	0.358767	0.819976	0.41223	0.634502
mmu-miR-7021-5p	16.7705	-0.663355	0.807759	-0.821228	0.411516	0.634502
mmu-miR-6958-3p	25.1543	0.533567	0.657355	0.811687	0.416971	0.638393
mmu-let-7e-5p	15887.1	-0.193846	0.239238	-0.810262	0.41779	0.638393
mmu-miR-326-3p	1035.2	-0.237467	0.29487	-0.805327	0.420631	0.638994
mmu-miR-25-5p	45.5182	-0.407415	0.505922	-0.805293	0.420651	0.638994
mmu-miR-467e-5p	77.0047	0.336045	0.425906	0.789013	0.430104	0.651445
mmu-miR-15a-3p	19.3512	-0.573689	0.733785	-0.781822	0.434319	0.655911
mmu-miR-344g-3p	17.6439	0.590443	0.758962	0.777962	0.436592	0.657268
mmu-miR-148a-5p	204.967	-0.263012	0.338938	-0.775989	0.437755	0.657268
mmu-miR-344d-3-5p	11.623	0.807458	1.04748	0.770856	0.440792	0.657781
mmu-miR-181d-3p	9.13488	0.795883	1.03499	0.768977	0.441907	0.657781
mmu-miR-1839-3p	376.06	0.222357	0.289016	0.769357	0.441682	0.657781
mmu-miR-3093-3p	22.0531	0.523712	0.687708	0.761532	0.446339	0.66185
mmu-miR-340-5p	55315.5	0.244439	0.321588	0.760098	0.447196	0.66185
mmu-miR-5129-3p	30.2055	0.447359	0.602701	0.742257	0.457932	0.673806
mmu-miR-485-3p	1102.81	0.186824	0.252395	0.740203	0.459177	0.673806
mmu-miR-598-5p	10.9222	-0.700394	0.941275	-0.74409	0.456822	0.673806
mmu-miR-32-3p	43.3514	-0.404728	0.550473	-0.735237	0.462195	0.67632
mmu-miR-140-3p	13730.2	-0.173972	0.240796	-0.722486	0.469996	0.685797
mmu-miR-100-5p	63696.6	0.226797	0.318118	0.712936	0.475886	0.690501
mmu-miR-344c-3p	419.366	0.202131	0.283005	0.714231	0.475084	0.690501
mmu-miR-382-5p	4309	0.190854	0.271971	0.701742	0.48284	0.698371
mmu-miR-872-5p	2085.46	-0.175744	0.251109	-0.699874	0.484006	0.698371
mmu-miR-7682-3p	8.26085	0.760713	1.10201	0.690299	0.490006	0.705065
mmu-miR-342-5p	171.933	0.230226	0.338193	0.680753	0.496028	0.708996
mmu-miR-146a-5p	2540.75	0.179283	0.26386	0.679463	0.496845	0.708996
mmu-miR-3095-3p	9.18591	-0.710427	1.04443	-0.680204	0.496375	0.708996
mmu-miR-142a-5p	30.0109	0.406461	0.601155	0.676134	0.498956	0.710052
mmu-miR-652-3p	2674.84	-0.20735	0.308376	-0.672393	0.501333	0.711481
mmu-miR-15b-3p	121.127	-0.277219	0.413947	-0.669697	0.503051	0.711968
mmu-miR-3076-3p	8.90931	0.693819	1.04364	0.66481	0.506172	0.714433
mmu-miR-501-3p	860.567	0.175548	0.268106	0.654771	0.512615	0.721562
mmu-miR-487b-5p	8.69054	0.682399	1.05761	0.64523	0.518778	0.725764
mmu-miR-1945	15.4283	0.533255	0.835057	0.638586	0.523092	0.725764
mmu-miR-874-3p	162.068	0.221088	0.341552	0.647304	0.517435	0.725764
mmu-miR-135b-3p	225.583	0.199556	0.314246	0.63503	0.525409	0.725764
mmu-miR-425-5p	4930.12	-0.156511	0.243555	-0.64261	0.520477	0.725764
mmu-miR-138-2-3p	46.9249	-0.324076	0.506143	-0.640286	0.521987	0.725764
mmu-miR-652-5p	42.8617	-0.331247	0.5211	-0.63567	0.524992	0.725764
mmu-miR-93-5p	8169.63	0.172219	0.275247	0.625688	0.531519	0.73031
mmu-miR-124b-3p	153.614	-0.261446	0.417644	-0.626002	0.531314	0.73031
mmu-miR-3093-5p	12.3523	0.546366	0.904406	0.604116	0.545767	0.739358
mmu-miR-10a-5p	65.7678	0.270214	0.447394	0.603973	0.545861	0.739358
mmu-miR-700-3p	129.864	0.219295	0.361892	0.605968	0.544536	0.739358
mmu-miR-1843b-5p	1148.63	0.155592	0.255685	0.608532	0.542835	0.739358
mmu-miR-466q	53.8172	-0.29106	0.482878	-0.60276	0.546668	0.739358
mmu-miR-375-3p	24.2516	-0.417952	0.689398	-0.606257	0.544344	0.739358
mmu-miR-541-5p	12342.3	0.154133	0.263042	0.585962	0.557901	0.752585
mmu-miR-125a-3p	86.2421	0.245315	0.421992	0.581326	0.561021	0.754828
mmu-miR-674-5p	433.11	0.164912	0.286607	0.575396	0.565024	0.758244
mmu-miR-1968-5p	25.9819	0.369856	0.646376	0.5722	0.567186	0.75918
mmu-miR-380-3p	1501.46	-0.161371	0.288092	-0.560136	0.575387	0.768171
mmu-miR-455-5p	1259.38	0.154869	0.282069	0.549047	0.582973	0.776299
mmu-miR-32-5p	581.181	0.167281	0.31201	0.53614	0.591862	0.786114
mmu-miR-669c-5p	271.656	0.161004	0.30288	0.531578	0.595018	0.788285
mmu-miR-1298-3p	112.032	0.201522	0.381011	0.528914	0.596865	0.788444
mmu-miR-666-3p	13.0848	-0.45397	0.861397	-0.527016	0.598183	0.788444
mmu-miR-7666-3p	10.2634	0.50698	0.978027	0.51837	0.6042	0.790542
mmu-miR-669l-5p	16.843	-0.402659	0.777105	-0.518152	0.604352	0.790542
mmu-miR-701-3p	14.3555	-0.459912	0.882902	-0.52091	0.602429	0.790542
mmu-miR-6236	17.2578	0.53292	1.05687	0.504244	0.61409	0.801256
mmu-miR-30b-3p	376.927	-0.148482	0.297752	-0.498676	0.618008	0.804342
mmu-miR-879-3p	20.7928	0.370227	0.750086	0.493579	0.621603	0.806994
mmu-miR-191-3p	19.6826	0.351133	0.720151	0.487583	0.625846	0.810206
mmu-miR-129-1-3p	443.284	0.153752	0.316582	0.485664	0.627206	0.810206
mmu-miR-539-5p	115.62	-0.179255	0.372371	-0.481388	0.630241	0.812102
mmu-miR-26a-5p	19.1575	-0.344817	0.72633	-0.474738	0.634973	0.816169
mmu-miR-701-5p	62.3741	0.227698	0.48285	0.471572	0.637233	0.817046
mmu-miR-217-5p	11.874	0.431041	0.932143	0.46242	0.64378	0.823403
mmu-miR-3474	26.8455	0.284003	0.63678	0.445999	0.655598	0.832353
mmu-let-7c-1-3p	363.447	0.149051	0.331374	0.449796	0.652857	0.832353
mmu-miR-322-3p	1042.92	0.129573	0.290088	0.446668	0.655115	0.832353
mmu-miR-409-3p	3582.16	0.126625	0.28602	0.442713	0.657973	0.83271
mmu-let-7a-5p	219.866	-0.138029	0.312874	-0.441163	0.659095	0.83271
mmu-miR-532-3p	496.393	-0.116986	0.272188	-0.429799	0.667342	0.841078
mmu-miR-3061-3p	9.83163	0.418536	0.989671	0.422904	0.672365	0.845352
mmu-miR-679-5p	69.2201	0.188163	0.451359	0.416881	0.676765	0.848824
mmu-miR-3064-5p	15.6677	0.331986	0.818589	0.405558	0.685067	0.856989
mmu-miR-34b-3p	51.2683	0.201976	0.514425	0.392625	0.694596	0.856989
mmu-miR-543-5p	46.5128	0.195448	0.511606	0.382029	0.70244	0.856989
mmu-miR-12194-3p	107.732	0.154646	0.405785	0.381102	0.703128	0.856989
mmu-miR-22-5p	193.333	0.125329	0.32865	0.381346	0.702946	0.856989
mmu-miR-668-3p	235.637	0.124599	0.320108	0.389241	0.697098	0.856989
mmu-miR-335-3p	6769.49	0.0976214	0.255282	0.382407	0.70216	0.856989
mmu-miR-23b-3p	2495.27	0.0936645	0.243819	0.384156	0.700863	0.856989
mmu-miR-23a-3p	800.654	-0.104116	0.268065	-0.388398	0.697722	0.856989
mmu-miR-335-5p	5146.82	-0.124506	0.317223	-0.392486	0.694699	0.856989
mmu-miR-27a-5p	46.498	-0.207714	0.527463	-0.393797	0.693731	0.856989
mmu-miR-5100	21.2668	-0.30936	0.774295	-0.399538	0.689497	0.856989
mmu-miR-26b-3p	18.1381	-0.305161	0.812063	-0.375786	0.707076	0.859778
mmu-miR-200a-3p	8.26409	0.413316	1.126	0.367066	0.71357	0.865642
mmu-miR-488-5p	46.1786	0.214413	0.600846	0.356853	0.721202	0.870822
mmu-miR-28a-3p	326.801	-0.104434	0.291355	-0.358444	0.720011	0.870822
mmu-miR-27a-3p	432.802	0.105534	0.299997	0.351782	0.725002	0.872047
mmu-miR-7a-2-3p	382.776	-0.108638	0.309503	-0.351006	0.725584	0.872047
mmu-miR-1843a-3p	20.0302	0.252824	0.7268	0.347859	0.727946	0.872861
mmu-miR-329-3p	2133.1	0.0809317	0.24446	0.331063	0.740597	0.883023
mmu-let-7f-1-3p	125.623	-0.126974	0.380774	-0.333462	0.738785	0.883023
mmu-miR-1969	46.3856	-0.166116	0.503653	-0.329822	0.741535	0.883023
mmu-miR-532-5p	11732.4	-0.0826856	0.256325	-0.322582	0.747012	0.887505
mmu-miR-574-3p	31.9142	0.182656	0.585944	0.311729	0.755246	0.890596
mmu-miR-130b-3p	440.349	-0.100383	0.326096	-0.307832	0.75821	0.890596
mmu-miR-8114	73.5968	-0.13062	0.422981	-0.308808	0.757467	0.890596
mmu-miR-7b-3p	22.0676	-0.215259	0.683473	-0.314949	0.7528	0.890596
mmu-miR-30c-5p	10.6697	-0.297421	0.9468	-0.314133	0.75342	0.890596
mmu-miR-1943-5p	14.5511	0.240665	0.830283	0.289859	0.771924	0.895917
mmu-let-7a-2-3p	30.8078	0.1725	0.598338	0.288299	0.773118	0.895917
mmu-miR-495-3p	9352.81	0.0705721	0.238584	0.295796	0.767386	0.895917
mmu-miR-191-5p	10929.6	0.0701134	0.242431	0.289209	0.772421	0.895917
mmu-miR-365-1-5p	11.502	-0.276329	0.946705	-0.291885	0.770374	0.895917
mmu-miR-206-3p	9.96261	-0.29497	0.995446	-0.29632	0.766986	0.895917
mmu-miR-452-5p	63.2199	0.135035	0.479005	0.281907	0.778015	0.89958
mmu-miR-669o-5p	16.4033	0.225955	0.829597	0.272367	0.78534	0.906026
mmu-miR-702-3p	122.527	0.0955465	0.363174	0.263087	0.792483	0.912236
mmu-miR-92b-3p	3547.17	-0.0688958	0.266971	-0.258065	0.796357	0.912639
mmu-miR-6913-3p	11.9458	-0.233853	0.901257	-0.259475	0.795269	0.912639
mmu-miR-7070-3p	15.1719	0.207316	0.825598	0.25111	0.801729	0.916767
mmu-miR-3062-5p	11.1213	-0.235566	0.960832	-0.245169	0.806325	0.919993
mmu-miR-129-5p	11.8817	0.231711	0.961149	0.241077	0.809495	0.921579
mmu-miR-3086-5p	9.53955	0.239352	1.01487	0.235845	0.813553	0.924168
mmu-miR-143-3p	2286.05	-0.0594414	0.25459	-0.233479	0.815389	0.924227
mmu-miR-27b-5p	17.0401	0.182581	0.81882	0.222981	0.82355	0.931439
mmu-miR-1927	12.6508	0.171937	0.881209	0.195115	0.845303	0.933767
mmu-miR-146b-3p	18.6532	0.15349	0.75296	0.203848	0.838472	0.933767
mmu-miR-135a-2-3p	60.1579	0.0997002	0.506283	0.196926	0.843886	0.933767
mmu-miR-103-3p	160.92	0.066216	0.339669	0.194943	0.845438	0.933767
mmu-let-7c-5p	2380.02	0.0565877	0.279107	0.202746	0.839334	0.933767
mmu-miR-134-5p	3175.15	0.0564882	0.263267	0.214566	0.830106	0.933767
mmu-miR-378a-3p	1244.19	0.0533364	0.254009	0.209978	0.833685	0.933767
mmu-miR-17-3p	312.416	-0.0668002	0.315967	-0.211415	0.832563	0.933767
mmu-miR-6540-3p	62.6336	-0.093712	0.465727	-0.201217	0.840529	0.933767
mmu-miR-378c	10.0631	-0.198244	0.980351	-0.202218	0.839747	0.933767
mmu-miR-1933-3p	10.2556	-0.199317	0.980183	-0.203347	0.838864	0.933767
mmu-miR-188-5p	143.613	0.0740631	0.391912	0.188979	0.850109	0.936929
mmu-miR-449c-5p	20.3289	0.156185	0.87277	0.178953	0.857975	0.94359
mmu-miR-181d-5p	25177.8	0.0411408	0.241476	0.170372	0.864718	0.946095
mmu-miR-134-3p	30.8946	-0.103662	0.604563	-0.171466	0.863857	0.946095
mmu-miR-6240	24.8109	-0.134774	0.797093	-0.169082	0.865732	0.946095
mmu-miR-450b-5p	16.5773	0.138228	0.834515	0.165639	0.868441	0.947058
mmu-miR-92b-5p	254.352	-0.0538809	0.340786	-0.158108	0.874372	0.951523
mmu-miR-676-3p	894.503	0.0396473	0.260483	0.152207	0.879024	0.954579
mmu-miR-342-3p	25119.2	0.0357115	0.241772	0.147708	0.882574	0.956429
mmu-miR-27b-3p	13868.7	-0.0325968	0.241033	-0.135238	0.892424	0.962215
mmu-miR-873a-3p	121.944	-0.0483113	0.360815	-0.133895	0.893485	0.962215
mmu-miR-6896-5p	12.9125	-0.118473	0.873559	-0.135621	0.892121	0.962215
mmu-miR-361-5p	1367.17	0.0357357	0.293936	0.121577	0.903234	0.964692
mmu-miR-181c-3p	4114.68	-0.0323664	0.259388	-0.12478	0.900698	0.964692
mmu-miR-1264-5p	13.8606	-0.110947	0.887404	-0.125024	0.900505	0.964692
mmu-miR-3064-3p	10.9095	-0.114221	0.938439	-0.121713	0.903126	0.964692
mmu-miR-9768-5p	9.94626	-0.117217	1.00293	-0.116874	0.90696	0.966677
mmu-miR-3077-3p	10.7243	0.106413	1.12586	0.0945171	0.924698	0.978315
mmu-miR-145a-5p	52.409	0.0473236	0.505639	0.0935918	0.925433	0.978315
mmu-miR-324-3p	312.416	0.0318645	0.326122	0.0977073	0.922165	0.978315
mmu-miR-485-5p	716.293	-0.0256014	0.272016	-0.0941171	0.925016	0.978315
mmu-miR-187-3p	1005.4	-0.0248536	0.27695	-0.0897406	0.928493	0.979551
mmu-miR-551b-5p	9.14128	0.0851764	1.01907	0.0835825	0.933388	0.982714
mmu-miR-128-1-5p	83.1163	-0.0326291	0.41643	-0.0783543	0.937546	0.983095
mmu-miR-3060-3p	19.5957	-0.0598582	0.763424	-0.0784076	0.937504	0.983095
mmu-miR-667-5p	104.868	-0.029077	0.387253	-0.0750854	0.940147	0.98383
mmu-miR-423-5p	1758.19	0.0175654	0.249177	0.0704935	0.943801	0.985663
mmu-miR-3087-3p	17.2223	0.0492233	0.766789	0.0641941	0.948816	0.986921
mmu-miR-664-5p	44.4247	-0.0350932	0.531728	-0.0659984	0.947379	0.986921
mmu-miR-186-5p	6337.31	-0.014427	0.254728	-0.0566367	0.954835	0.989209
mmu-miR-1843a-5p	1115.24	-0.0145447	0.253514	-0.0573724	0.954249	0.989209
mmu-miR-187-5p	10.7917	0.0400662	0.9581	0.0418184	0.966643	0.990959
mmu-miR-7068-3p	53.521	0.0194123	0.483929	0.0401139	0.968002	0.990959
mmu-miR-28a-5p	193.447	0.0149044	0.327809	0.0454669	0.963735	0.990959
mmu-miR-339-5p	425.848	-0.01475	0.297853	-0.049521	0.960504	0.990959
mmu-miR-7073-5p	11.315	-0.0401908	0.940237	-0.0427454	0.965905	0.990959
mmu-miR-1930-5p	9.99769	-0.0406639	0.984558	-0.0413016	0.967055	0.990959
mmu-miR-107-3p	2114.15	-0.0099518	0.277999	-0.035798	0.971443	0.99252
mmu-miR-3572-3p	8.78473	-0.0337887	1.17738	-0.0286982	0.977105	0.99634
mmu-miR-542-5p	11.4401	0.0207343	0.923503	0.0224518	0.982088	0.99732
mmu-miR-3085-5p	11.5726	0.0177485	0.956052	0.0185643	0.985189	0.99732
mmu-miR-100-3p	29.9118	0.013811	0.598341	0.0230822	0.981585	0.99732
mmu-miR-194-5p	11.1501	-0.0171635	0.962214	-0.0178375	0.985768	0.99732
mmu-miR-31-5p	102.779	0.00560842	0.381012	0.0147198	0.988256	0.997888
mmu-miR-344b-3p	39.2435	-0.00615953	0.543858	-0.0113256	0.990964	0.998675
mmu-miR-412-5p	391.722	0.00147627	0.354472	0.00416471	0.996677	0.998762
mmu-miR-6977-3p	57.3873	0.00105291	0.470016	0.00224015	0.998213	0.998762
mmu-miR-92a-1-5p	39.1116	-0.000926321	0.596912	-0.00155186	0.998762	0.998762
mmu-miR-323-5p	20.9398	-0.00604272	0.759995	-0.007951	0.993656	0.998762
mmu-miR-145a-3p	3.20303	4.94864	2.1836	2.26628	0.0234342	NA
mmu-miR-6966-3p	2.39439	4.51331	2.41453	1.86923	0.0615909	NA
mmu-miR-1966-3p	5.19081	4.08132	1.90756	2.13956	0.0323907	NA
mmu-miR-5616-5p	3.68509	3.5474	2.04765	1.73243	0.0831971	NA
mmu-miR-1936	6.65471	3.49685	1.53513	2.27788	0.0227335	NA
mmu-miR-8120	5.97603	3.20813	1.62331	1.97629	0.0481221	NA
mmu-miR-344c-5p	2.88276	3.14323	2.19723	1.43055	0.152561	NA
mmu-miR-1955-5p	2.4787	2.99473	2.27679	1.31533	0.188399	NA
mmu-miR-7115-5p	2.26573	2.75431	2.33339	1.18039	0.237845	NA
mmu-miR-6965-3p	2.09303	2.63535	2.40705	1.09484	0.273585	NA
mmu-miR-6953-3p	3.61808	2.51242	1.8747	1.34017	0.180189	NA
mmu-miR-149-3p	3.55013	2.29875	1.84712	1.24451	0.213314	NA
mmu-miR-6948-3p	3.00735	2.22299	1.95627	1.13634	0.255815	NA
mmu-miR-7044-3p	3.11209	2.07575	1.92606	1.07772	0.281159	NA
mmu-miR-3104-3p	5.58244	1.98122	1.38041	1.43524	0.151219	NA
mmu-miR-3078-3p	6.49045	1.90752	1.30878	1.45748	0.144985	NA
mmu-miR-2137	5.39084	1.8969	1.43334	1.32342	0.185696	NA
mmu-miR-7237-3p	2.53533	1.83391	2.19667	0.834858	0.403798	NA
mmu-miR-6952-3p	7.66713	1.82527	1.18097	1.54557	0.122207	NA
mmu-miR-204-3p	6.50885	1.82317	1.27902	1.42543	0.154032	NA
mmu-miR-7652-3p	2.29136	1.7297	2.15582	0.80234	0.422356	NA
mmu-miR-3569-5p	3.54809	1.64057	1.68708	0.972434	0.330835	NA
mmu-miR-7653-5p	2.48245	1.6264	2.10515	0.77258	0.439771	NA
mmu-miR-7658-5p	3.54178	1.62058	1.68723	0.960496	0.336805	NA
mmu-miR-135a-5p	2.26369	1.61583	2.1169	0.763303	0.445283	NA
mmu-miR-124-3p	3.39676	1.61237	1.73138	0.931259	0.351719	NA
mmu-miR-7071-3p	2.3961	1.56617	2.11674	0.739897	0.459363	NA
mmu-miR-6971-3p	5.30246	1.4841	1.36965	1.08356	0.278558	NA
mmu-miR-1191a	6.24777	1.44162	1.28972	1.11777	0.263664	NA
mmu-miR-7070-5p	6.07754	1.39162	1.36383	1.02038	0.30755	NA
mmu-miR-210-5p	6.3336	1.34993	1.32035	1.0224	0.30659	NA
mmu-miR-1193-5p	3.97778	1.32797	1.55627	0.8533	0.393493	NA
mmu-miR-7016-5p	3.00479	1.28	1.81486	0.70529	0.48063	NA
mmu-miR-5620-5p	6.37814	1.14804	1.26186	0.909798	0.362929	NA
mmu-miR-5621-3p	4.69121	1.11199	1.48427	0.749184	0.453746	NA
mmu-miR-214-5p	2.66571	1.08307	2.07816	0.521167	0.602251	NA
mmu-miR-7060-3p	7.8332	1.05129	1.13383	0.9272	0.353823	NA
mmu-miR-6945-3p	3.30207	1.01203	1.69227	0.59803	0.54982	NA
mmu-miR-504-3p	2.71808	1.01202	2.20923	0.458088	0.646889	NA
mmu-miR-7006-3p	4.14843	0.986038	1.50105	0.6569	0.511245	NA
mmu-miR-6928-3p	7.48781	0.965307	1.22185	0.790037	0.429506	NA
mmu-miR-6921-3p	4.64608	0.954632	1.60327	0.595428	0.551557	NA
mmu-miR-365-2-5p	3.12938	0.915368	1.72941	0.529295	0.596601	NA
mmu-miR-6941-3p	4.96082	0.90607	1.40797	0.643532	0.519879	NA
mmu-miR-30f	5.45846	0.877324	1.33092	0.659189	0.509775	NA
mmu-miR-223-3p	5.51084	0.850358	1.31168	0.648295	0.516794	NA
mmu-miR-8103	2.39406	0.84097	1.99742	0.421029	0.673734	NA
mmu-miR-7054-5p	3.79674	0.803921	1.56847	0.512553	0.608264	NA
mmu-miR-7118-3p	6.11953	0.796588	1.26409	0.630168	0.528585	NA
mmu-miR-344f-5p	4.83419	0.789002	1.461	0.540043	0.589168	NA
mmu-miR-7063-3p	3.513	0.770165	1.7605	0.43747	0.661771	NA
mmu-miR-1249-5p	7.1293	0.757228	1.20568	0.628049	0.529972	NA
mmu-miR-7055-3p	2.44013	0.74011	2.06132	0.359048	0.71956	NA
mmu-miR-6919-5p	2.86403	0.725454	1.80403	0.40213	0.687588	NA
mmu-miR-7047-3p	7.17682	0.696027	1.16077	0.599624	0.548757	NA
mmu-miR-7651-5p	2.71901	0.684554	1.94938	0.351165	0.725465	NA
mmu-miR-3080-3p	5.0665	0.65736	1.35633	0.484663	0.627916	NA
mmu-miR-200a-5p	2.9101	0.643647	1.7581	0.366104	0.714288	NA
mmu-miR-3473g	4.84773	0.636994	1.41978	0.448658	0.653678	NA
mmu-miR-452-3p	6.70634	0.624662	1.25788	0.496597	0.619473	NA
mmu-miR-12185-3p	2.26744	0.589984	2.16945	0.271951	0.785659	NA
mmu-miR-6392-5p	3.57747	0.578131	1.59622	0.362188	0.717212	NA
mmu-miR-150-5p	2.68504	0.571095	1.84519	0.309504	0.756938	NA
mmu-miR-7663-3p	2.81745	0.546559	1.81829	0.300589	0.763728	NA
mmu-miR-6915-3p	3.98877	0.538829	1.58986	0.338915	0.734674	NA
mmu-miR-214-3p	5.04461	0.486216	1.43664	0.33844	0.735031	NA
mmu-miR-466l-3p	2.53372	0.485787	2.09252	0.232154	0.816418	NA
mmu-miR-193a-5p	2.73111	0.482712	1.8121	0.266383	0.789945	NA
mmu-miR-1191b-5p	4.01977	0.479741	1.53881	0.311761	0.755222	NA
mmu-miR-7669-5p	7.30089	0.470943	1.1471	0.410552	0.681401	NA
mmu-miR-3097-5p	6.40216	0.440768	1.26888	0.347369	0.728314	NA
mmu-miR-7648-3p	3.45084	0.408371	1.66036	0.245953	0.805719	NA
mmu-miR-5101	3.84077	0.36307	1.56147	0.232519	0.816135	NA
mmu-miR-183-3p	4.69923	0.33407	1.48821	0.224477	0.822386	NA
mmu-miR-679-3p	3.63708	0.320624	1.61965	0.19796	0.843077	NA
mmu-miR-6973b-3p	3.08706	0.31927	1.75417	0.182006	0.855578	NA
mmu-miR-7008-3p	7.63011	0.265384	1.16883	0.227051	0.820384	NA
mmu-miR-1970c-5p	4.07163	0.255018	1.74071	0.146502	0.883525	NA
mmu-miR-491-3p	4.07163	0.255018	1.74071	0.146502	0.883525	NA
mmu-miR-1955-3p	3.13313	0.243576	1.68816	0.144285	0.885276	NA
mmu-miR-7066-3p	8.00598	0.233941	1.10105	0.212472	0.831739	NA
mmu-miR-7004-5p	5.13037	0.222477	1.42916	0.15567	0.876293	NA
mmu-miR-1198-3p	3.84656	0.187672	1.60102	0.11722	0.906686	NA
mmu-miR-693-3p	2.51814	0.179001	1.89757	0.094332	0.924845	NA
mmu-miR-181b-2-3p	2.98811	0.178872	1.72939	0.103431	0.917621	NA
mmu-miR-6918-5p	4.09777	0.156041	1.51109	0.103264	0.917753	NA
mmu-miR-760-5p	4.28256	0.114672	1.48308	0.07732	0.938369	NA
mmu-miR-6902-3p	3.23301	0.106903	1.81988	0.0587417	0.953158	NA
mmu-miR-694	5.6585	0.0788144	1.29251	0.0609777	0.951377	NA
mmu-miR-205-5p	5.10218	0.0300416	1.33274	0.0225412	0.982016	NA
mmu-miR-143-5p	6.19924	-0.00121382	1.22156	-0.000993665	0.999207	NA
mmu-miR-8106	2.20672	-0.0235246	2.15111	-0.010936	0.991274	NA
mmu-miR-449a-3p	3.25141	-0.0257858	1.66487	-0.0154881	0.987643	NA
mmu-miR-6516-5p	4.87712	-0.0261801	1.38239	-0.0189382	0.98489	NA
mmu-miR-7063-5p	2.86148	-0.0432721	1.78542	-0.0242364	0.980664	NA
mmu-miR-6948-5p	8.03588	-0.0682723	1.0911	-0.0625722	0.950107	NA
mmu-miR-7054-3p	4.98186	-0.071232	1.36656	-0.0521252	0.958429	NA
mmu-miR-6968-3p	7.37337	-0.0783538	1.15435	-0.0678771	0.945883	NA
mmu-miR-378b	4.06959	-0.0928609	1.56345	-0.0593949	0.952638	NA
mmu-miR-668-5p	2.83381	-0.104271	1.84818	-0.0564186	0.955008	NA
mmu-miR-7059-5p	7.61198	-0.118463	1.1057	-0.107139	0.914679	NA
mmu-miR-7026-5p	3.21744	-0.122091	1.70605	-0.0715635	0.942949	NA
mmu-miR-3572-5p	4.88921	-0.142314	1.36442	-0.104304	0.916928	NA
mmu-miR-19a-5p	2.82751	-0.15564	1.81298	-0.0858476	0.931588	NA
mmu-miR-211-5p	4.30819	-0.164895	1.45425	-0.113388	0.909723	NA
mmu-miR-23b-5p	4.94158	-0.164929	1.37474	-0.119971	0.904506	NA
mmu-miR-6897-5p	2.4977	-0.189372	1.92364	-0.0984446	0.921579	NA
mmu-miR-3091-3p	4.66414	-0.207099	1.42158	-0.145682	0.884172	NA
mmu-miR-6991-3p	3.20483	-0.217351	1.7412	-0.124828	0.900659	NA
mmu-let-7c-2-3p	2.55007	-0.230229	1.87681	-0.122671	0.902368	NA
mmu-miR-7066-5p	4.65784	-0.240601	1.38999	-0.173095	0.862577	NA
mmu-miR-7664-5p	2.54377	-0.296973	1.86353	-0.159361	0.873385	NA
mmu-miR-18b-5p	4.24024	-0.315883	1.49766	-0.210918	0.832952	NA
mmu-miR-7117-3p	3.17086	-0.322473	1.7137	-0.188174	0.85074	NA
mmu-miR-547-3p	3.41576	-0.346669	1.62225	-0.213697	0.830783	NA
mmu-miR-3094-3p	3.52681	-0.357363	1.64188	-0.217654	0.827698	NA
mmu-miR-188-3p	4.04285	-0.360074	1.49197	-0.241342	0.80929	NA
mmu-miR-3057-3p	4.86247	-0.362159	1.37538	-0.263315	0.792308	NA
mmu-miR-351-3p	4.86247	-0.362159	1.37538	-0.263315	0.792308	NA
mmu-miR-6516-3p	3.46813	-0.376678	1.59823	-0.235684	0.813678	NA
mmu-miR-3058-5p	2.89342	-0.3993	1.74792	-0.228443	0.819302	NA
mmu-miR-129b-5p	3.63155	-0.419931	1.69557	-0.247663	0.804395	NA
mmu-miR-26a-1-3p	7.00848	-0.448694	1.20084	-0.373651	0.708664	NA
mmu-miR-669e-3p	5.17815	-0.477296	1.36095	-0.350708	0.725807	NA
mmu-miR-6938-3p	4.00257	-0.488479	1.55076	-0.314993	0.752767	NA
mmu-miR-5125	4.49239	-0.49894	1.50373	-0.331801	0.740039	NA
mmu-miR-7010-5p	7.83245	-0.54816	1.12529	-0.487129	0.626167	NA
mmu-miR-5617-5p	2.47582	-0.557518	1.94711	-0.286331	0.774625	NA
mmu-miR-7090-3p	6.81688	-0.595662	1.20498	-0.494336	0.621069	NA
mmu-miR-7664-3p	3.39533	-0.608098	1.85504	-0.327808	0.743057	NA
mmu-miR-3102-5p.2-5p	2.71442	-0.632118	1.80318	-0.350557	0.725921	NA
mmu-miR-3059-3p	3.82502	-0.638871	1.72978	-0.369336	0.711878	NA
mmu-let-7a-1-3p	4.55055	-0.705618	1.51057	-0.467119	0.640414	NA
mmu-miR-7019-3p	3.73867	-0.705653	1.75609	-0.401832	0.687808	NA
mmu-miR-5132-3p	2.43699	-0.752468	2.2604	-0.332891	0.739217	NA
mmu-miR-7027-3p	2.73282	-0.790722	1.83582	-0.430719	0.666673	NA
mmu-miR-3103-3p	2.5941	-0.856794	1.98962	-0.430631	0.666737	NA
mmu-miR-302b-3p	5.69794	-0.861621	1.28476	-0.670648	0.502445	NA
mmu-miR-3076-5p	3.40112	-0.863393	1.70773	-0.50558	0.613152	NA
mmu-miR-5129-5p	2.72652	-0.882458	1.86585	-0.472952	0.636247	NA
mmu-miR-1943-3p	2.53543	-0.91251	1.87518	-0.486625	0.626524	NA
mmu-miR-34b-5p	3.90788	-0.959768	1.53321	-0.625985	0.531325	NA
mmu-miR-6943-3p	2.44908	-1.01681	1.91729	-0.530334	0.59588	NA
mmu-miR-12189-3p	6.51407	-1.02507	1.22706	-0.835387	0.4035	NA
mmu-miR-302d-3p	5.53878	-1.05648	1.35148	-0.781722	0.434378	NA
mmu-miR-383-3p	6.02085	-1.07138	1.27003	-0.843586	0.398901	NA
mmu-miR-1960	4.46216	-1.07514	1.44705	-0.742988	0.457489	NA
mmu-miR-1949	4.35597	-1.07592	1.51078	-0.712163	0.476364	NA
mmu-miR-450a-5p	3.92142	-1.1031	1.56609	-0.704365	0.481205	NA
mmu-miR-101b-5p	4.74683	-1.17388	1.50165	-0.781725	0.434376	NA
mmu-miR-6997-5p	5.55088	-1.19084	1.3061	-0.911755	0.361898	NA
mmu-miR-6537-3p	3.35156	-1.22111	1.71177	-0.713357	0.475625	NA
mmu-miR-8094	6.05134	-1.27866	1.2606	-1.01432	0.310429	NA
mmu-miR-3110-5p	3.21284	-1.29088	1.83031	-0.705283	0.480634	NA
mmu-miR-12191-3p	6.85394	-1.31276	1.35713	-0.967308	0.33339	NA
mmu-miR-7235-3p	4.20167	-1.33214	1.6362	-0.814164	0.415551	NA
mmu-miR-201-5p	4.22449	-1.33503	1.56531	-0.852883	0.393724	NA
mmu-miR-876-5p	3.15417	-1.36569	1.71259	-0.797441	0.425195	NA
mmu-miR-7661-3p	3.68861	-1.37707	1.77681	-0.775028	0.438323	NA
mmu-miR-6960-5p	2.96308	-1.40957	1.79156	-0.786782	0.431409	NA
mmu-miR-7091-3p	2.6658	-1.5125	1.88322	-0.803147	0.42189	NA
mmu-miR-539-3p	4.50474	-1.55203	1.59568	-0.972642	0.330731	NA
mmu-miR-378d	4.26128	-1.57149	1.51203	-1.03932	0.298654	NA
mmu-miR-7116-3p	3.27245	-1.5959	1.71128	-0.932578	0.351038	NA
mmu-miR-496a-5p	3.47708	-1.71676	1.70166	-1.00887	0.313036	NA
mmu-miR-190a-3p	8.12292	-1.72761	1.20448	-1.43433	0.151479	NA
mmu-miR-6932-5p	3.49548	-1.86596	1.76858	-1.05506	0.2914	NA
mmu-miR-669a-3-3p	3.60022	-1.91037	1.75679	-1.08742	0.276853	NA
mmu-miR-101a-5p	7.21695	-2.00592	1.28308	-1.56336	0.117967	NA
mmu-miR-429-3p	4.50994	-2.16576	1.5181	-1.42662	0.153689	NA
mmu-miR-874-5p	6.2174	-2.26491	1.30939	-1.72975	0.0836751	NA
mmu-miR-495-5p	4.77903	-2.57756	1.55037	-1.66255	0.0964027	NA
mmu-let-7k	3.66844	-3.87548	2.26689	-1.7096	0.0873392	NA
mmu-miR-592-3p	2.72712	-5.09335	2.31035	-2.20458	0.0274837	NA
mmu-miR-302a-5p	4.32149	-5.75906	2.05107	-2.80783	0.00498772	NA

## Sheet: logFC_0.6
Data set 3_DESEq2_result_FC_cutoff: log fold change cutoff greater than 0.6
Gene_Id	baseMean	log2FoldChange	lfcSE	stat	pvalue	padj
mmu-miR-8117	21.0082	-8.03178	1.59621	-5.0318	4.85908e-07	9.32224e-06
mmu-miR-101c	53.5989	-3.16905	0.563023	-5.62863	1.81647e-08	5.22739e-07				Upregulation greater than logFC 0.6
mmu-miR-107-5p	11.8236	-2.93708	1.0593	-2.77268	0.00555973	0.0261813				Downregulation less than logFC -0.6
mmu-miR-190a-5p	333.797	-2.87576	0.330624	-8.69799	3.37803e-18	1.74982e-15
mmu-miR-3970	13.5457	-2.57062	0.950617	-2.70415	0.00684785	0.0316713
mmu-miR-15a-5p	1088.47	-2.34151	0.313748	-7.46303	8.45545e-14	1.94986e-11
mmu-miR-544-3p	82.7776	-2.28251	0.456919	-4.99544	5.87024e-07	1.07029e-05
mmu-miR-29c-3p	70.5305	-2.2237	0.470895	-4.72228	2.33211e-06	3.6607e-05
mmu-miR-184-3p	55.4321	-2.18413	0.508884	-4.29201	1.77065e-05	0.000213302
mmu-miR-98-3p	220.907	-2.14387	0.421211	-5.08977	3.5849e-07	7.4279e-06
mmu-miR-377-3p	232.177	-1.97586	0.322149	-6.13335	8.60465e-10	4.95245e-08
mmu-miR-551b-3p	1199.75	-1.9587	0.313151	-6.2548	3.98019e-10	2.57717e-08
mmu-miR-106b-5p	6587.3	-1.93946	0.285655	-6.78949	1.12527e-11	1.16578e-09
mmu-miR-154-3p	1369.8	-1.93684	0.26086	-7.42483	1.12926e-13	1.94986e-11
mmu-miR-3535	1361.02	-1.89834	0.335823	-5.65281	1.57843e-08	4.80958e-07
mmu-miR-31-3p	45.971	-1.85012	0.53433	-3.4625	0.000535178	0.0040768
mmu-miR-3068-3p	776.901	-1.84353	0.267298	-6.89692	5.31428e-12	6.88199e-10
mmu-miR-500-5p	28.2244	-1.84289	0.637941	-2.88881	0.003867	0.0198328
mmu-miR-16-5p	771.425	-1.82596	0.334364	-5.46099	4.73487e-08	1.11485e-06
mmu-miR-130a-5p	131.256	-1.81842	0.367753	-4.94468	7.62671e-07	1.31688e-05
mmu-miR-200c-3p	22.4488	-1.76979	0.71185	-2.48618	0.0129123	0.0526657
mmu-miR-98-5p	4897.01	-1.75473	0.271597	-6.46079	1.04157e-10	7.70762e-09
mmu-miR-26a-2-3p	240.098	-1.75375	0.314745	-5.57196	2.51889e-08	6.21327e-07
mmu-miR-7b-5p	17450	-1.72807	0.329373	-5.24654	1.54979e-07	3.34497e-06
mmu-miR-300-5p	392.704	-1.7243	0.304661	-5.65974	1.51604e-08	4.80958e-07
mmu-miR-541-3p	25.7775	-1.6895	0.670402	-2.52013	0.0117311	0.0486136
mmu-miR-582-5p	123.636	-1.6787	0.375433	-4.47137	7.77208e-06	0.000105946
mmu-miR-497b	30.7765	-1.62397	0.608933	-2.6669	0.0076554	0.0344086
mmu-miR-218-2-3p	30.5462	-1.55888	0.707864	-2.20223	0.0276488	0.0961214
mmu-miR-29a-5p	29.6913	-1.55712	0.623659	-2.49675	0.0125337	0.0515276
mmu-miR-137-3p	7921.72	-1.55122	0.267174	-5.80602	6.39756e-09	2.3671e-07
mmu-miR-19b-3p	36.7896	-1.54278	0.582333	-2.64931	0.00806569	0.035407
mmu-miR-500-3p	258.61	-1.52759	0.381088	-4.0085	6.11065e-05	0.000608714
mmu-miR-34c-5p	1000.63	-1.52164	0.28826	-5.27873	1.30085e-07	2.92974e-06
mmu-miR-20a-3p	80.8643	-1.48755	0.439677	-3.38328	0.000716256	0.00508247
mmu-miR-29b-2-5p	31.9697	-1.48558	0.603594	-2.46122	0.0138465	0.0553454
mmu-miR-101b-3p	19707.6	-1.48489	0.252234	-5.88694	3.93415e-09	1.56761e-07
mmu-miR-101a-3p	51554.8	-1.46046	0.24722	-5.90753	3.47271e-09	1.49905e-07
mmu-miR-544-5p	54.3908	-1.44126	0.495615	-2.90801	0.00363734	0.0193298
mmu-miR-182-5p	1962.26	-1.43041	0.344077	-4.15725	3.22101e-05	0.000354996
mmu-miR-670-3p	209.407	-1.41958	0.352013	-4.03274	5.51301e-05	0.000559949
mmu-miR-26b-5p	8006.77	-1.36685	0.243438	-5.61478	1.96809e-08	5.30924e-07
mmu-miR-30b-5p	15809.1	-1.36011	0.270254	-5.03271	4.83582e-07	9.32224e-06
mmu-miR-542-3p	1134.07	-1.35856	0.272175	-4.99148	5.99195e-07	1.07029e-05
mmu-miR-190b-5p	36.834	-1.32448	0.57209	-2.31517	0.0206037	0.0762337
mmu-let-7f-2-3p	330.145	-1.3203	0.303953	-4.34376	1.40062e-05	0.000172743
mmu-miR-195a-5p	1102.04	-1.30477	0.26519	-4.92012	8.64894e-07	1.44521e-05
mmu-miR-18a-5p	929.613	-1.28224	0.30829	-4.15921	3.19353e-05	0.000354996
mmu-miR-99a-3p	144.034	-1.2252	0.459787	-2.66471	0.00770541	0.0344086
mmu-miR-183-5p	1162.34	-1.20682	0.322509	-3.74196	0.00018259	0.00163072
mmu-miR-210-3p	520.269	-1.19639	0.273148	-4.38002	1.18667e-05	0.000149925
mmu-miR-449a-5p	214.27	-1.15424	0.324827	-3.55339	0.000380307	0.00298483
mmu-miR-376c-3p	1312.19	-1.15123	0.260444	-4.42025	9.8586e-06	0.000127669
mmu-miR-16-2-3p	76.3473	-1.13378	0.435364	-2.60422	0.00920844	0.0393531
mmu-miR-33-5p	61.4087	-1.11004	0.485344	-2.28711	0.0221892	0.0809436
mmu-miR-1197-3p	127.395	-1.09674	0.375913	-2.91753	0.00352812	0.0193298
mmu-miR-497a-5p	355.411	-1.07208	0.294542	-3.63982	0.000272831	0.00227946
mmu-miR-181c-5p	2270.95	-1.06972	0.294485	-3.63249	0.000280698	0.00230796
mmu-miR-7a-5p	736.286	-1.05768	0.370363	-2.8558	0.00429291	0.021382
mmu-miR-369-3p	2389.17	-1.05595	0.257362	-4.10299	4.07846e-05	0.000431152
mmu-miR-384-3p	1193.79	-1.05404	0.271474	-3.88264	0.000103329	0.00095579
mmu-miR-1839-5p	5329.05	-1.01743	0.247228	-4.11534	3.86616e-05	0.000417223
mmu-miR-137-5p	158.949	-1.01307	0.350249	-2.89244	0.00382265	0.0198013
mmu-miR-872-3p	269.924	-0.97866	0.349188	-2.80267	0.00506812	0.0245354
mmu-miR-384-5p	987.218	-0.976178	0.255749	-3.81694	0.000135117	0.0012279
mmu-miR-376b-3p	3263.45	-0.964583	0.242343	-3.98024	6.88448e-05	0.000672861
mmu-miR-380-5p	685.941	-0.950667	0.275786	-3.44712	0.0005666	0.00420177
mmu-miR-301a-3p	872.447	-0.936523	0.271728	-3.44654	0.000567806	0.00420177
mmu-miR-181a-1-3p	12017.4	-0.910665	0.292526	-3.1131	0.0018513	0.0112821
mmu-miR-181b-5p	1584.23	-0.906793	0.281783	-3.21805	0.00129064	0.00825372
mmu-miR-181b-1-3p	252.075	-0.900717	0.305289	-2.95037	0.00317392	0.0178706
mmu-miR-362-5p	908.359	-0.885698	0.291618	-3.03719	0.00238798	0.0138986
mmu-miR-30d-3p	330.81	-0.856043	0.29439	-2.90786	0.00363916	0.0193298
mmu-miR-96-5p	628.359	-0.835025	0.287313	-2.90633	0.00365699	0.0193298
mmu-miR-345-5p	2007.51	-0.826489	0.296331	-2.78907	0.0052859	0.0253528
mmu-miR-382-3p	10525.7	-0.815824	0.265551	-3.0722	0.00212487	0.0127987
mmu-miR-151-5p	915.542	-0.811111	0.334012	-2.42839	0.0151662	0.0586274
mmu-miR-30a-5p	193916	-0.776761	0.239986	-3.23669	0.00120924	0.00792895
mmu-miR-451a	3108.01	-0.746458	0.276679	-2.69792	0.00697738	0.0319848
mmu-miR-1983	8040.91	-0.717237	0.255707	-2.80491	0.00503299	0.0245354
mmu-miR-324-5p	629.829	-0.714686	0.326945	-2.18595	0.028819	0.0983848
mmu-miR-488-3p	19706.3	-0.660042	0.251521	-2.6242	0.00868524	0.0378063
mmu-miR-30e-5p	28716.3	-0.659289	0.237084	-2.78083	0.00542207	0.0257673
mmu-miR-376b-5p	551.214	-0.641266	0.290542	-2.20713	0.0273047	0.0955666
mmu-miR-708-5p	3590.41	-0.636172	0.245585	-2.59044	0.00958542	0.0400423
mmu-miR-152-3p	830.576	-0.619005	0.259442	-2.38591	0.0170369	0.0653711
mmu-let-7d-5p	14925.1	-0.615308	0.236731	-2.59919	0.00934447	0.0393531
mmu-miR-323-3p	8627.01	0.619345	0.269287	2.29995	0.0214513	0.0788068
mmu-miR-411-5p	4397.27	0.645183	0.273363	2.36017	0.0182664	0.068072
mmu-miR-345-3p	2032.39	0.660245	0.246044	2.68344	0.00728694	0.0331108
mmu-miR-139-5p	7821.58	0.66467	0.243594	2.7286	0.00636046	0.0296821
mmu-miR-3099-3p	769.554	0.671597	0.275245	2.44	0.0146874	0.0575554
mmu-miR-130b-5p	396.364	0.691324	0.307131	2.25091	0.0243913	0.0871357
mmu-miR-504-5p	607.114	0.712431	0.272306	2.61629	0.00888923	0.0383719
mmu-miR-298-5p	4434.52	0.729258	0.250832	2.90735	0.00364505	0.0193298
mmu-miR-369-5p	1391.89	0.730092	0.259218	2.81652	0.00485468	0.0239497
mmu-miR-153-5p	163.177	0.758594	0.345572	2.19519	0.0281502	0.0972122
mmu-miR-494-3p	312.589	0.774475	0.326733	2.37036	0.0177707	0.0676853
mmu-miR-760-3p	799.797	0.776332	0.261744	2.96599	0.00301708	0.0171741
mmu-miR-344f-3p	350.018	0.780451	0.30015	2.6002	0.00931697	0.0393531
mmu-miR-329-5p	2945.98	0.796001	0.277503	2.86845	0.00412494	0.0207449
mmu-miR-758-3p	627.451	0.805252	0.265887	3.02856	0.00245726	0.0141429
mmu-miR-1298-5p	3099.44	0.80615	0.264972	3.0424	0.00234701	0.0138154
mmu-miR-328-3p	4807.33	0.819377	0.245441	3.33838	0.000842671	0.00582005
mmu-miR-204-5p	947.299	0.864923	0.268732	3.21853	0.00128847	0.00825372
mmu-miR-484	3637.43	0.867151	0.27737	3.12634	0.00176997	0.0110463
mmu-miR-543-3p	1480.38	0.872238	0.271869	3.2083	0.00133523	0.00843476
mmu-miR-383-5p	1285.85	0.905096	0.266427	3.39716	0.000680882	0.00492252
mmu-miR-132-3p	3899.96	0.921011	0.278797	3.30351	0.000954817	0.00650783
mmu-miR-671-3p	179.84	0.924148	0.348541	2.65148	0.008014	0.035407
mmu-miR-125a-5p	7756.02	0.930963	0.262706	3.54374	0.000394496	0.00304998
mmu-miR-132-5p	2689.89	0.938787	0.279897	3.35404	0.000796397	0.00557478
mmu-miR-3059-5p	799.655	0.97043	0.294153	3.29906	0.000970084	0.00652602
mmu-let-7d-3p	2572.6	0.99458	0.266447	3.73274	0.000189405	0.00166291
mmu-miR-339-3p	91.6755	0.9985	0.405878	2.4601	0.0138898	0.0553454
mmu-miR-151-3p	6933.72	1.01886	0.258375	3.94335	8.03526e-05	0.00077079
mmu-miR-125b-5p	4837.1	1.03427	0.290088	3.56536	0.000363359	0.0028957
mmu-miR-1947-5p	65.4656	1.03473	0.473503	2.18526	0.0288697	0.0983848
mmu-miR-1843b-3p	288.171	1.05016	0.309249	3.39583	0.000684211	0.00492252
mmu-miR-361-3p	7053.66	1.09572	0.268067	4.08747	4.36109e-05	0.000451809
mmu-miR-377-5p	67.2639	1.0988	0.450211	2.44063	0.0146616	0.0575554
mmu-miR-99a-5p	690565	1.10504	0.264988	4.17015	3.04401e-05	0.0003504
mmu-miR-381-3p	128091	1.10625	0.262059	4.22136	2.42831e-05	0.000285879
mmu-miR-18a-3p	68.0255	1.1077	0.446977	2.4782	0.0132046	0.0534372
mmu-miR-148a-3p	108647	1.15808	0.295835	3.91461	9.05494e-05	0.000852811
mmu-miR-708-3p	17950.1	1.16623	0.321475	3.62774	0.000285912	0.0023141
mmu-miR-330-3p	394.405	1.18972	0.32105	3.70572	0.000210788	0.00178997
mmu-miR-195a-3p	133.874	1.19813	0.416327	2.87787	0.00400374	0.0203327
mmu-miR-3082-3p	40.2558	1.2105	0.545219	2.22021	0.0264045	0.0930444
mmu-miR-674-3p	1212.36	1.21487	0.262599	4.62631	3.72239e-06	5.67117e-05
mmu-miR-1981-3p	173.832	1.22561	0.400435	3.06069	0.00220824	0.0131479
mmu-miR-296-5p	463.388	1.26798	0.279897	4.53017	5.89356e-06	8.48017e-05
mmu-miR-455-3p	86.6112	1.30515	0.417973	3.12257	0.00179278	0.0110555
mmu-miR-149-5p	7982.51	1.37613	0.245399	5.60774	2.0499e-08	5.30924e-07
mmu-miR-6899-3p	33.8944	1.40626	0.59407	2.36717	0.0179248	0.0677739
mmu-miR-128-3p	142219	1.45401	0.321951	4.51624	6.29478e-06	8.81269e-05
mmu-miR-340-3p	1812.28	1.4811	0.301602	4.91076	9.07238e-07	1.46859e-05
mmu-miR-744-5p	1391.03	1.51225	0.25139	6.01558	1.7924e-09	8.44059e-08
mmu-miR-490-5p	83.4201	1.59105	0.490688	3.24249	0.00118492	0.00786908
mmu-miR-330-5p	2179.58	1.64381	0.249744	6.58195	4.64315e-11	4.00858e-09
mmu-miR-423-3p	1750.31	1.6555	0.271104	6.10649	1.01846e-09	5.27563e-08
mmu-miR-467c-5p	19.7762	1.70137	0.780667	2.17938	0.0293036	0.0992109
mmu-miR-7093-3p	42.3518	2.0645	0.556566	3.70934	0.000207796	0.00178997
mmu-miR-6906-3p	13.1736	2.249	0.952574	2.36097	0.018227	0.068072
mmu-miR-129b-3p	19.7777	2.27772	0.787398	2.89272	0.00381917	0.0198013
mmu-miR-301b-5p	73.5341	2.34239	0.528501	4.43215	9.3299e-06	0.00012392
mmu-miR-6956-3p	11.7384	2.38318	1.04766	2.27475	0.0229206	0.0824507
mmu-miR-124-5p	18.0975	2.46081	0.83716	2.93948	0.00328765	0.0183119
mmu-miR-215-5p	49.2657	2.57931	0.558558	4.6178	3.87831e-06	5.73989e-05
mmu-miR-467d-5p	8.74519	2.71223	1.21499	2.2323	0.0255949	0.0908092
mmu-miR-1964-3p	74.0747	2.86447	0.494911	5.78786	7.12894e-09	2.46186e-07

## Sheet: logFC_1
Data set 3_DESEq2_result_FC_cutoff: log fold change cutoff greater than 1
miRNA_Id	baseMean	log2FoldChange	lfcSE	stat	pvalue	padj
mmu-miR-8117	21.0082	-8.03178	1.59621	-5.0318	4.85908e-07	9.32224e-06			Upregulation greater than logFC 1 and padj less than 0.01
mmu-miR-101c	53.5989	-3.16905	0.563023	-5.62863	1.81647e-08	5.22739e-07			Downregulation less than logFC -1 and padj less than 0.01
mmu-miR-190a-5p	333.797	-2.87576	0.330624	-8.69799	3.37803e-18	1.74982e-15
mmu-miR-15a-5p	1088.47	-2.34151	0.313748	-7.46303	8.45545e-14	1.94986e-11
mmu-miR-544-3p	82.7776	-2.28251	0.456919	-4.99544	5.87024e-07	1.07029e-05
mmu-miR-29c-3p	70.5305	-2.2237	0.470895	-4.72228	2.33211e-06	3.6607e-05
mmu-miR-184-3p	55.4321	-2.18413	0.508884	-4.29201	1.77065e-05	0.000213302
mmu-miR-98-3p	220.907	-2.14387	0.421211	-5.08977	3.5849e-07	7.4279e-06
mmu-miR-377-3p	232.177	-1.97586	0.322149	-6.13335	8.60465e-10	4.95245e-08
mmu-miR-551b-3p	1199.75	-1.9587	0.313151	-6.2548	3.98019e-10	2.57717e-08
mmu-miR-106b-5p	6587.3	-1.93946	0.285655	-6.78949	1.12527e-11	1.16578e-09
mmu-miR-154-3p	1369.8	-1.93684	0.26086	-7.42483	1.12926e-13	1.94986e-11
mmu-miR-3535	1361.02	-1.89834	0.335823	-5.65281	1.57843e-08	4.80958e-07
mmu-miR-31-3p	45.971	-1.85012	0.53433	-3.4625	0.000535178	0.0040768
mmu-miR-3068-3p	776.901	-1.84353	0.267298	-6.89692	5.31428e-12	6.88199e-10
mmu-miR-16-5p	771.425	-1.82596	0.334364	-5.46099	4.73487e-08	1.11485e-06
mmu-miR-130a-5p	131.256	-1.81842	0.367753	-4.94468	7.62671e-07	1.31688e-05
mmu-miR-98-5p	4897.01	-1.75473	0.271597	-6.46079	1.04157e-10	7.70762e-09
mmu-miR-26a-2-3p	240.098	-1.75375	0.314745	-5.57196	2.51889e-08	6.21327e-07
mmu-miR-7b-5p	17450	-1.72807	0.329373	-5.24654	1.54979e-07	3.34497e-06
mmu-miR-300-5p	392.704	-1.7243	0.304661	-5.65974	1.51604e-08	4.80958e-07
mmu-miR-582-5p	123.636	-1.6787	0.375433	-4.47137	7.77208e-06	0.000105946
mmu-miR-137-3p	7921.72	-1.55122	0.267174	-5.80602	6.39756e-09	2.3671e-07
mmu-miR-500-3p	258.61	-1.52759	0.381088	-4.0085	6.11065e-05	0.000608714
mmu-miR-34c-5p	1000.63	-1.52164	0.28826	-5.27873	1.30085e-07	2.92974e-06
mmu-miR-20a-3p	80.8643	-1.48755	0.439677	-3.38328	0.000716256	0.00508247
mmu-miR-101b-3p	19707.6	-1.48489	0.252234	-5.88694	3.93415e-09	1.56761e-07
mmu-miR-101a-3p	51554.8	-1.46046	0.24722	-5.90753	3.47271e-09	1.49905e-07
mmu-miR-182-5p	1962.26	-1.43041	0.344077	-4.15725	3.22101e-05	0.000354996
mmu-miR-670-3p	209.407	-1.41958	0.352013	-4.03274	5.51301e-05	0.000559949
mmu-miR-26b-5p	8006.77	-1.36685	0.243438	-5.61478	1.96809e-08	5.30924e-07
mmu-miR-30b-5p	15809.1	-1.36011	0.270254	-5.03271	4.83582e-07	9.32224e-06
mmu-miR-542-3p	1134.07	-1.35856	0.272175	-4.99148	5.99195e-07	1.07029e-05
mmu-let-7f-2-3p	330.145	-1.3203	0.303953	-4.34376	1.40062e-05	0.000172743
mmu-miR-195a-5p	1102.04	-1.30477	0.26519	-4.92012	8.64894e-07	1.44521e-05
mmu-miR-18a-5p	929.613	-1.28224	0.30829	-4.15921	3.19353e-05	0.000354996
mmu-miR-183-5p	1162.34	-1.20682	0.322509	-3.74196	0.00018259	0.00163072
mmu-miR-210-3p	520.269	-1.19639	0.273148	-4.38002	1.18667e-05	0.000149925
mmu-miR-449a-5p	214.27	-1.15424	0.324827	-3.55339	0.000380307	0.00298483
mmu-miR-376c-3p	1312.19	-1.15123	0.260444	-4.42025	9.8586e-06	0.000127669
mmu-miR-497a-5p	355.411	-1.07208	0.294542	-3.63982	0.000272831	0.00227946
mmu-miR-181c-5p	2270.95	-1.06972	0.294485	-3.63249	0.000280698	0.00230796
mmu-miR-369-3p	2389.17	-1.05595	0.257362	-4.10299	4.07846e-05	0.000431152
mmu-miR-384-3p	1193.79	-1.05404	0.271474	-3.88264	0.000103329	0.00095579
mmu-miR-1839-5p	5329.05	-1.01743	0.247228	-4.11534	3.86616e-05	0.000417223
mmu-miR-151-3p	6933.72	1.01886	0.258375	3.94335	8.03526e-05	0.00077079
mmu-miR-125b-5p	4837.1	1.03427	0.290088	3.56536	0.000363359	0.0028957
mmu-miR-1843b-3p	288.171	1.05016	0.309249	3.39583	0.000684211	0.00492252
mmu-miR-361-3p	7053.66	1.09572	0.268067	4.08747	4.36109e-05	0.000451809
mmu-miR-99a-5p	690565	1.10504	0.264988	4.17015	3.04401e-05	0.0003504
mmu-miR-381-3p	128091	1.10625	0.262059	4.22136	2.42831e-05	0.000285879
mmu-miR-148a-3p	108647	1.15808	0.295835	3.91461	9.05494e-05	0.000852811
mmu-miR-708-3p	17950.1	1.16623	0.321475	3.62774	0.000285912	0.0023141
mmu-miR-330-3p	394.405	1.18972	0.32105	3.70572	0.000210788	0.00178997
mmu-miR-674-3p	1212.36	1.21487	0.262599	4.62631	3.72239e-06	5.67117e-05
mmu-miR-296-5p	463.388	1.26798	0.279897	4.53017	5.89356e-06	8.48017e-05
mmu-miR-149-5p	7982.51	1.37613	0.245399	5.60774	2.0499e-08	5.30924e-07
mmu-miR-128-3p	142219	1.45401	0.321951	4.51624	6.29478e-06	8.81269e-05
mmu-miR-340-3p	1812.28	1.4811	0.301602	4.91076	9.07238e-07	1.46859e-05
mmu-miR-744-5p	1391.03	1.51225	0.25139	6.01558	1.7924e-09	8.44059e-08
mmu-miR-490-5p	83.4201	1.59105	0.490688	3.24249	0.00118492	0.00786908
mmu-miR-330-5p	2179.58	1.64381	0.249744	6.58195	4.64315e-11	4.00858e-09
mmu-miR-423-3p	1750.31	1.6555	0.271104	6.10649	1.01846e-09	5.27563e-08
mmu-miR-7093-3p	42.3518	2.0645	0.556566	3.70934	0.000207796	0.00178997
mmu-miR-301b-5p	73.5341	2.34239	0.528501	4.43215	9.3299e-06	0.00012392
mmu-miR-215-5p	49.2657	2.57931	0.558558	4.6178	3.87831e-06	5.73989e-05
mmu-miR-1964-3p	74.0747	2.86447	0.494911	5.78786	7.12894e-09	2.46186e-07
