# Supplementary material for: miR-449a mediated repression of the cell cycle machinery prevents neuronal apoptosis[image]
Source: J Biol Chem. 2024 Aug 22;300(9):107698. doi: 10.1016/j.jbc.2024.107698 (PMC11419829; doi:10.1016/j.jbc.2024.107698)
Supplement: Dataset S2 [file mmc3.xlsx]

## Sheet: Dataset S2__DESEq2_Normalised_c
Dataset S2 DeSeq2 normalized counts: After DESeq2 analysis, normalized counts of all the miRNA in two replicates were obtained.
	WT_1	WT_2	TR_1	TR_2
mmu-let-7a-1-3p	4.94995	6.16801	6.36824	0.715985
mmu-let-7a-2-3p	33.4122	24.6721	30.7798	34.3673
mmu-let-7a-5p	219.035	241.581	211.213	207.636
mmu-let-7b-3p	142.311	142.892	194.231	277.086
mmu-let-7b-5p	74944.8	59608.7	56303.7	56501.3
mmu-let-7c-1-3p	373.721	316.625	284.448	478.994
mmu-let-7c-2-3p	2.47498	3.08401	1.06137	3.57993
mmu-let-7c-5p	2736.09	1931.62	2156.71	2695.68
mmu-let-7d-3p	1832.72	1606.77	2925.14	3925.75
mmu-let-7d-5p	17780.2	18340.6	11881	11698.5
mmu-let-7e-3p	159.636	144.948	198.477	193.316
mmu-let-7e-5p	16182.6	17722.8	15198.9	14444.3
mmu-let-7f-1-3p	155.924	106.912	107.199	132.457
mmu-let-7f-2-3p	408.371	534.561	183.618	194.032
mmu-let-7f-5p	6365.64	7667.87	4518.27	5443.64
mmu-let-7g-3p	185.623	78.1282	114.628	70.8826
mmu-let-7g-5p	162735	161773	107699	162281
mmu-let-7i-3p	167.061	123.36	146.47	74.4625
mmu-let-7i-5p	357458	334751	214461	295953
mmu-let-7j	133.649	129.528	87.0326	103.818
mmu-let-7k	13.6124	0	1.06137	0
mmu-miR-100-3p	29.6997	29.8121	30.7798	29.3554
mmu-miR-100-5p	41636.5	75763.8	57011.7	80374.4
mmu-miR-101a-3p	68860	82395.4	29088	25875.7
mmu-miR-101a-5p	7.42493	15.42	5.30687	0.715985
mmu-miR-101b-3p	26185.3	31893.8	11212.3	9539.07
mmu-miR-101b-5p	3.71246	9.25202	5.30687	0.715985
mmu-miR-101c	110.136	82.2402	14.8592	7.15985
mmu-miR-103-2-5p	24.7498	16.448	9.55236	7.15985
mmu-miR-103-3p	143.549	170.648	169.82	159.665
mmu-miR-106a-5p	13.6124	8.22402	9.55236	1.43197
mmu-miR-106b-3p	2289.35	2216.37	2141.85	3183.27
mmu-miR-106b-5p	8984.17	11914.5	3250.99	2199.51
mmu-miR-107-3p	1718.87	2523.75	1985.83	2228.15
mmu-miR-107-5p	27.2247	14.392	4.24549	1.43197
mmu-miR-10a-5p	53.212	65.7921	77.4802	66.5866
mmu-miR-10b-5p	9.89991	41.1201	11.6751	17.1836
mmu-miR-1191a	3.71246	3.08401	5.30687	12.8877
mmu-miR-1191b-5p	3.71246	3.08401	2.12275	7.15985
mmu-miR-1193-3p	60.6369	85.3242	109.321	98.09
mmu-miR-1193-5p	2.47498	2.056	6.36824	5.0119
mmu-miR-1197-3p	190.573	157.284	67.9279	93.7941
mmu-miR-1198-3p	6.18744	1.028	5.30687	2.86394
mmu-miR-1198-5p	48.262	53.4561	65.8051	88.0662
mmu-miR-12185-3p	3.71246	0	1.06137	4.29591
mmu-miR-12189-3p	12.3749	5.14001	4.24549	4.29591
mmu-miR-12191-3p	18.5623	1.028	4.24549	3.57993
mmu-miR-12194-3p	81.6742	122.332	94.4622	132.457
mmu-miR-1224-5p	74.2493	54.4841	163.451	71.5985
mmu-miR-124-3p	1.23749	2.056	7.42961	2.86394
mmu-miR-124-5p	4.94995	6.16801	25.473	35.7993
mmu-miR-1249-3p	326.697	387.557	695.199	416.703
mmu-miR-1249-5p	8.66242	2.056	8.49099	9.30781
mmu-miR-124b-3p	209.136	125.416	184.679	95.2261
mmu-miR-1251-5p	117.561	68.8761	95.5236	167.541
mmu-miR-125a-3p	61.8744	95.6042	98.7077	88.7822
mmu-miR-125a-5p	4466.1	6207.08	10210.4	10140.5
mmu-miR-125b-1-3p	4206.22	3229.98	5060.63	5079.2
mmu-miR-125b-2-3p	2029.48	1403.22	2417.81	2019.08
mmu-miR-125b-5p	2393.3	3953.7	6254.67	6746.73
mmu-miR-1264-3p	35.8872	18.504	32.9026	56.5628
mmu-miR-1264-5p	19.7998	9.25202	8.49099	17.8996
mmu-miR-128-1-5p	86.6242	81.2122	94.4622	70.1666
mmu-miR-128-2-5p	53.212	131.584	193.17	115.99
mmu-miR-128-3p	53223.1	98894.8	244798	171961
mmu-miR-129-1-3p	379.909	458.489	571.019	363.721
mmu-miR-129-5p	6.18744	15.42	18.0433	7.87584
mmu-miR-1291	50.737	40.0921	23.3502	13.6037
mmu-miR-1298-3p	116.324	92.5202	108.26	131.025
mmu-miR-1298-5p	2163.13	2347.96	3338.02	4548.65
mmu-miR-129b-3p	7.42493	6.16801	29.7185	35.7993
mmu-miR-129b-5p	7.42493	1.028	1.06137	5.0119
mmu-miR-130a-3p	2512.1	1924.42	1915.78	1317.41
mmu-miR-130a-5p	223.985	185.04	59.4369	56.5628
mmu-miR-130b-3p	465.296	445.125	540.239	310.738
mmu-miR-130b-5p	273.485	333.073	409.69	569.208
mmu-miR-132-3p	2757.12	2633.74	6170.82	4038.16
mmu-miR-132-5p	1997.31	1691.06	4211.53	2859.65
mmu-miR-134-3p	24.7498	39.0641	31.8412	27.9234
mmu-miR-134-5p	3082.58	3142.6	3733.91	2741.51
mmu-miR-135a-1-3p	199.236	204.572	332.21	287.11
mmu-miR-135a-2-3p	50.737	65.7921	40.3322	83.7703
mmu-miR-135a-5p	1.23749	1.028	1.06137	5.72788
mmu-miR-135b-3p	223.985	196.348	229.257	252.743
mmu-miR-135b-5p	6420.09	6861.91	11667.7	8455.79
mmu-miR-137-3p	11626.2	11997.8	4750.71	3312.15
mmu-miR-137-5p	194.286	230.272	118.874	92.3621
mmu-miR-138-1-3p	23.5123	22.616	44.5777	30.0714
mmu-miR-138-2-3p	45.7871	58.5961	38.2094	45.1071
mmu-miR-138-5p	4807.64	3665.86	3534.37	1873.02
mmu-miR-139-3p	152.211	188.124	219.704	241.287
mmu-miR-139-5p	5593.45	6508.28	9576.77	9607.81
mmu-miR-140-3p	13649.5	15464.2	13056	12751
mmu-miR-140-5p	1009.79	1136.97	1327.78	1191.4
mmu-miR-142a-5p	25.9873	25.7001	31.8412	36.5153
mmu-miR-143-3p	2557.89	2108.43	2343.51	2134.35
mmu-miR-143-5p	6.18744	6.16801	7.42961	5.0119
mmu-miR-145a-3p	0	0	6.36824	6.44387
mmu-miR-145a-5p	61.8744	41.1201	63.6824	42.9591
mmu-miR-146a-5p	2618.53	2148.52	2388.09	3007.85
mmu-miR-146b-3p	14.8499	20.56	14.8592	24.3435
mmu-miR-148a-3p	75875.4	58606.4	113642	186464
mmu-miR-148a-5p	241.31	206.628	152.838	219.092
mmu-miR-148b-3p	8886.4	10014.8	9116.13	13910.2
mmu-miR-148b-5p	223.985	219.992	143.285	185.44
mmu-miR-149-3p	2.47498	0	7.42961	4.29591
mmu-miR-149-5p	4794.03	4086.31	11907.5	11142.2
mmu-miR-150-5p	1.23749	3.08401	2.12275	4.29591
mmu-miR-151-3p	4495.8	4669.19	7949.69	10620.2
mmu-miR-151-5p	1498.6	833.71	790.723	539.137
mmu-miR-152-3p	1020.93	990.994	682.463	627.919
mmu-miR-152-5p	53.212	34.9521	21.2275	37.2312
mmu-miR-153-3p	1705.26	1424.81	1433.92	935.793
mmu-miR-153-5p	122.511	120.276	179.372	230.547
mmu-miR-154-3p	2114.87	2228.71	627.272	508.35
mmu-miR-154-5p	1045.68	1095.85	853.344	575.652
mmu-miR-155-5p	82.9117	46.2601	135.856	62.2907
mmu-miR-15a-3p	23.5123	22.616	19.1047	12.1718
mmu-miR-15a-5p	1947.81	1686.95	460.636	258.471
mmu-miR-15b-3p	146.024	120.276	74.2961	143.913
mmu-miR-15b-5p	507.37	694.929	780.109	844.147
mmu-miR-16-1-3p	714.031	847.074	439.409	695.938
mmu-miR-16-2-3p	112.611	97.6602	39.2708	55.8469
mmu-miR-16-5p	1200.36	1204.82	454.268	226.251
mmu-miR-17-3p	348.972	289.897	356.621	254.175
mmu-miR-17-5p	6181.25	9690.98	7219.46	5760.82
mmu-miR-181a-1-3p	11670.8	19706.8	8746.78	7945.29
mmu-miR-181a-2-3p	444.258	523.253	707.936	602.86
mmu-miR-181a-5p	40.8371	33.9241	30.7798	22.1955
mmu-miR-181b-1-3p	314.322	342.325	171.942	179.712
mmu-miR-181b-2-3p	2.47498	3.08401	4.24549	2.14796
mmu-miR-181b-5p	1701.55	2430.2	1212.09	993.072
mmu-miR-181c-3p	3620.89	4700.03	4318.73	3819.07
mmu-miR-181c-5p	3375.87	2775.61	1807.52	1124.81
mmu-miR-181d-3p	6.18744	7.19602	9.55236	13.6037
mmu-miR-181d-5p	26443.9	23193.8	26343.3	24730.1
mmu-miR-182-5p	2590.06	3136.43	663.358	1459.18
mmu-miR-183-3p	7.42493	1.028	3.18412	7.15985
mmu-miR-183-5p	1493.65	1751.72	486.109	917.893
mmu-miR-1839-3p	337.834	356.717	369.358	440.331
mmu-miR-1839-5p	6781.44	7486.94	3255.23	3792.57
mmu-miR-184-3p	92.8116	88.4082	25.473	15.0357
mmu-miR-1843a-3p	16.0873	20.56	16.982	26.4915
mmu-miR-1843a-5p	1147.15	1094.82	1074.11	1144.86
mmu-miR-1843b-3p	210.373	165.508	365.112	411.692
mmu-miR-1843b-5p	1139.73	1034.17	1156.9	1263.71
mmu-miR-186-3p	22.2748	26.7281	11.6751	11.4558
mmu-miR-186-5p	6554.98	6182.41	7103.77	5508.08
mmu-miR-187-3p	1133.54	894.362	1112.32	881.378
mmu-miR-187-5p	11.1374	10.28	7.42961	14.3197
mmu-miR-188-3p	4.94995	4.11201	4.24549	2.86394
mmu-miR-188-5p	163.348	116.164	184.679	110.262
mmu-miR-18a-3p	40.8371	45.2321	100.83	85.2023
mmu-miR-18a-5p	1347.62	1286.03	686.708	398.088
mmu-miR-18b-5p	7.42493	2.056	3.18412	4.29591
mmu-miR-190a-3p	6.18744	18.504	6.36824	1.43197
mmu-miR-190a-5p	612.557	561.289	99.7691	61.5747
mmu-miR-190b-5p	53.212	52.4281	15.9206	25.7755
mmu-miR-191-3p	16.0873	18.504	21.2275	22.9115
mmu-miR-191-5p	9923.42	11404.7	10957.6	11432.9
mmu-miR-1927	13.6124	10.28	11.6751	15.0357
mmu-miR-1929-5p	14.8499	18.504	7.42961	11.4558
mmu-miR-1930-5p	11.1374	9.25202	7.42961	12.1718
mmu-miR-1933-3p	7.42493	14.392	10.6137	8.59182
mmu-miR-1934-5p	6.18744	2.056	6.36824	17.8996
mmu-miR-1936	0	2.056	11.6751	12.8877
mmu-miR-193a-5p	2.47498	2.056	4.24549	2.14796
mmu-miR-193b-3p	321.747	246.721	258.975	161.813
mmu-miR-194-5p	9.89991	12.336	15.9206	6.44387
mmu-miR-1943-3p	2.47498	4.11201	2.12275	1.43197
mmu-miR-1943-5p	11.1374	15.42	18.0433	13.6037
mmu-miR-1945	14.8499	10.28	24.4116	12.1718
mmu-miR-1947-5p	54.4495	31.8681	79.603	95.942
mmu-miR-1948-5p	14.8499	8.22402	4.24549	5.72788
mmu-miR-1949	8.66242	3.08401	4.24549	1.43197
mmu-miR-1955-3p	3.71246	2.056	3.18412	3.57993
mmu-miR-1955-5p	0	1.028	5.30687	3.57993
mmu-miR-195a-3p	75.4868	87.3802	124.181	248.447
mmu-miR-195a-5p	1408.26	1729.1	670.788	599.996
mmu-miR-1960	4.94995	7.19602	2.12275	3.57993
mmu-miR-1964-3p	17.3248	18.504	102.953	157.517
mmu-miR-1966-3p	1.23749	0	13.7979	5.72788
mmu-miR-1968-5p	25.9873	19.532	25.473	32.9353
mmu-miR-1969	44.5496	53.4561	44.5777	42.9591
mmu-miR-1970c-5p	7.42493	0	7.42961	1.43197
mmu-miR-1981-3p	82.9117	125.416	169.82	317.182
mmu-miR-1981-5p	1055.58	1402.2	1544.3	2172.3
mmu-miR-1982-3p	13.6124	13.364	21.2275	27.2074
mmu-miR-1983	8676.03	11322.4	6281.21	5883.97
mmu-miR-199b-5p	63.1119	56.5401	55.1914	33.6513
mmu-miR-19a-3p	476.433	597.269	498.845	244.867
mmu-miR-19a-5p	4.94995	1.028	3.18412	2.14796
mmu-miR-19b-1-5p	34.6497	35.9801	30.7798	7.15985
mmu-miR-19b-3p	55.687	53.4561	24.4116	13.6037
mmu-miR-200a-3p	11.1374	3.08401	11.6751	7.15985
mmu-miR-200a-5p	2.47498	2.056	4.24549	2.86394
mmu-miR-200b-3p	17.3248	17.476	7.42961	10.7398
mmu-miR-200c-3p	32.1747	37.0081	12.7365	7.87584
mmu-miR-201-5p	3.71246	8.22402	4.24549	0.715985
mmu-miR-202-5p	40.8371	9.25202	8.49099	9.30781
mmu-miR-204-3p	3.71246	2.056	11.6751	8.59182
mmu-miR-204-5p	618.744	723.714	1338.39	1108.35
mmu-miR-205-5p	4.94995	5.14001	5.30687	5.0119
mmu-miR-206-3p	8.66242	13.364	6.36824	11.4558
mmu-miR-20a-3p	105.187	132.612	52.0073	33.6513
mmu-miR-20a-5p	8074.61	13128.6	8332.84	7043.15
mmu-miR-20b-5p	13.6124	15.42	23.3502	22.1955
mmu-miR-210-3p	754.868	693.901	323.719	308.59
mmu-miR-210-5p	6.18744	1.028	11.6751	6.44387
mmu-miR-211-5p	4.94995	4.11201	5.30687	2.86394
mmu-miR-212-3p	212.848	164.48	443.654	164.677
mmu-miR-212-5p	231.41	257.001	304.614	371.596
mmu-miR-2137	2.47498	2.056	12.7365	4.29591
mmu-miR-214-3p	7.42493	1.028	7.42961	4.29591
mmu-miR-214-5p	2.47498	1.028	0	7.15985
mmu-miR-215-5p	14.8499	13.364	100.83	68.0186
mmu-miR-217-5p	11.1374	9.25202	8.49099	18.6156
mmu-miR-218-2-3p	38.3621	53.4561	5.30687	25.0595
mmu-miR-218-5p	3377.11	2299.64	2401.89	4696.86
mmu-miR-21a-5p	49828.7	67588.1	44033.2	39508.1
mmu-miR-22-3p	3044.22	2318.14	2477.25	1936.02
mmu-miR-22-5p	201.711	168.592	186.802	216.228
mmu-miR-221-3p	2957.6	3833.42	2022.98	3151.05
mmu-miR-221-5p	420.746	615.773	223.95	410.26
mmu-miR-222-3p	1018.45	1351.82	1154.77	1992.59
mmu-miR-222-5p	30.9372	62.7081	37.1481	30.7874
mmu-miR-223-3p	3.71246	4.11201	8.49099	5.72788
mmu-miR-224-5p	34.6497	58.5961	46.7004	84.4863
mmu-miR-23a-3p	743.73	914.922	788.6	755.365
mmu-miR-23b-3p	2373.5	2454.87	2643.88	2508.81
mmu-miR-23b-5p	7.42493	3.08401	4.24549	5.0119
mmu-miR-25-3p	8625.29	10908.1	10313.4	13993.9
mmu-miR-25-5p	54.4495	49.3441	40.3322	37.9472
mmu-miR-26a-1-3p	4.94995	11.308	3.18412	8.59182
mmu-miR-26a-2-3p	357.634	383.445	101.892	117.422
mmu-miR-26a-5p	22.2748	20.56	18.0433	15.7517
mmu-miR-26b-3p	30.9372	9.25202	18.0433	14.3197
mmu-miR-26b-5p	12222.7	10855.7	4676.41	4272.28
mmu-miR-27a-3p	467.771	366.997	389.524	506.918
mmu-miR-27a-5p	50.737	49.3441	30.7798	55.1309
mmu-miR-27b-3p	14253.4	13797.8	12844.7	14578.9
mmu-miR-27b-5p	13.6124	18.504	9.55236	26.4915
mmu-miR-28a-3p	319.272	357.745	321.596	308.59
mmu-miR-28a-5p	205.423	179.9	177.249	211.216
mmu-miR-296-3p	1713.92	1218.18	1819.19	1613.83
mmu-miR-296-5p	253.685	289.897	656.99	652.979
mmu-miR-298-3p	64.3494	55.5121	83.8485	77.3264
mmu-miR-298-5p	3030.61	3643.24	5234.69	5829.55
mmu-miR-29a-3p	1274.61	1315.84	1034.84	860.614
mmu-miR-29a-5p	37.1247	51.4001	15.9206	14.3197
mmu-miR-29b-2-5p	39.5996	54.4841	18.0433	15.7517
mmu-miR-29c-3p	131.174	101.772	19.1047	30.0714
mmu-miR-29c-5p	376.196	418.397	441.531	552.025
mmu-miR-300-3p	12971.4	12386.4	15759.3	14188.7
mmu-miR-300-5p	638.544	566.429	213.336	152.505
mmu-miR-301a-3p	1074.14	1217.15	668.665	529.829
mmu-miR-301a-5p	310.61	265.225	314.166	558.469
mmu-miR-301b-3p	199.236	171.676	163.451	105.25
mmu-miR-301b-5p	18.5623	29.8121	75.3575	170.405
mmu-miR-302a-5p	4.94995	12.336	0	0
mmu-miR-302b-3p	7.42493	7.19602	5.30687	2.86394
mmu-miR-302d-3p	3.71246	11.308	2.12275	5.0119
mmu-miR-3057-3p	3.71246	7.19602	4.24549	4.29591
mmu-miR-3057-5p	34.6497	44.2041	43.5163	66.5866
mmu-miR-3058-5p	2.47498	4.11201	2.12275	2.86394
mmu-miR-3059-3p	0	9.25202	3.18412	2.86394
mmu-miR-3059-5p	596.469	485.217	863.958	1252.97
mmu-miR-3060-3p	11.1374	28.7841	16.982	21.4796
mmu-miR-3061-3p	8.66242	8.22402	9.55236	12.8877
mmu-miR-3061-5p	59.3994	28.7841	39.2708	17.8996
mmu-miR-3062-5p	7.42493	16.448	12.7365	7.87584
mmu-miR-3064-3p	12.3749	10.28	11.6751	9.30781
mmu-miR-3064-5p	18.5623	9.25202	19.1047	15.7517
mmu-miR-3066-5p	68.0619	67.8481	27.5957	45.8231
mmu-miR-3068-3p	1312.98	1117.44	342.824	334.365
mmu-miR-3068-5p	284.622	335.129	213.336	201.192
mmu-miR-3069-3p	11.1374	20.56	10.6137	5.72788
mmu-miR-3072-3p	25.9873	45.2321	52.0073	47.971
mmu-miR-3076-3p	7.42493	6.16801	12.7365	9.30781
mmu-miR-3076-5p	2.47498	6.16801	4.24549	0.715985
mmu-miR-3077-3p	19.7998	1.028	10.6137	11.4558
mmu-miR-3078-3p	1.23749	4.11201	12.7365	7.87584
mmu-miR-3078-5p	53.212	44.2041	80.6644	68.0186
mmu-miR-3080-3p	3.71246	4.11201	7.42961	5.0119
mmu-miR-3080-5p	8.66242	5.14001	10.6137	18.6156
mmu-miR-3081-3p	2810.34	2002.55	2599.3	3067.28
mmu-miR-3082-3p	25.9873	22.616	59.4369	52.9829
mmu-miR-3085-3p	160.873	119.248	243.054	146.061
mmu-miR-3085-5p	13.6124	9.25202	16.982	6.44387
mmu-miR-3086-5p	6.18744	11.308	8.49099	12.1718
mmu-miR-3087-3p	18.5623	15.42	14.8592	20.0476
mmu-miR-3089-3p	9.89991	1.028	12.7365	12.1718
mmu-miR-3091-3p	4.94995	5.14001	2.12275	6.44387
mmu-miR-3093-3p	19.7998	16.448	25.473	26.4915
mmu-miR-3093-5p	9.89991	10.28	10.6137	18.6156
mmu-miR-3094-3p	4.94995	3.08401	1.06137	5.0119
mmu-miR-3095-3p	7.42493	15.42	5.30687	8.59182
mmu-miR-3097-3p	17.3248	7.19602	20.1661	27.2074
mmu-miR-3097-5p	2.47498	8.22402	10.6137	4.29591
mmu-miR-3099-3p	603.894	582.877	1070.93	820.519
mmu-miR-30a-3p	7066.06	7164.15	5526.57	6322.15
mmu-miR-30a-5p	228831	260955	141096	144781
mmu-miR-30b-3p	392.284	400.921	305.675	408.828
mmu-miR-30b-5p	22654.7	22852.5	10574.5	7154.84
mmu-miR-30c-1-3p	82.9117	70.9322	126.303	94.5101
mmu-miR-30c-2-3p	1580.27	1708.54	1130.36	1280.9
mmu-miR-30c-5p	11.1374	12.336	10.6137	8.59182
mmu-miR-30d-3p	435.596	416.341	255.791	215.512
mmu-miR-30d-5p	89951.8	133727	125301	147407
mmu-miR-30e-5p	35377.3	34954.1	23029.7	21503.9
mmu-miR-30f	2.47498	5.14001	8.49099	5.72788
mmu-miR-31-3p	59.3994	84.2962	22.2888	17.8996
mmu-miR-31-5p	106.424	98.6882	107.199	98.806
mmu-miR-3102-3p	68.0619	95.6042	153.899	131.741
mmu-miR-3102-5p.2-5p	2.47498	4.11201	2.12275	2.14796
mmu-miR-3103-3p	3.71246	3.08401	0	3.57993
mmu-miR-3104-3p	2.47498	2.056	8.49099	9.30781
mmu-miR-3110-5p	6.18744	3.08401	0	3.57993
mmu-miR-32-3p	34.6497	63.7361	43.5163	31.5034
mmu-miR-32-5p	637.306	457.461	732.348	497.61
mmu-miR-320-3p	4081.24	3946.5	4752.83	4522.16
mmu-miR-322-3p	845.205	1147.25	923.395	1255.84
mmu-miR-322-5p	337.834	374.193	264.282	237.707
mmu-miR-323-3p	6736.89	6870.14	8501.6	12399.4
mmu-miR-323-5p	9.89991	31.8681	21.2275	20.7636
mmu-miR-324-3p	378.671	239.525	334.333	297.134
mmu-miR-324-5p	898.417	666.145	603.921	350.833
mmu-miR-325-3p	204.186	332.045	358.744	363.721
mmu-miR-325-5p	397.234	354.661	274.896	322.193
mmu-miR-326-3p	1280.8	959.126	1121.87	778.992
mmu-miR-328-3p	3729.79	3225.87	6308.8	5964.87
mmu-miR-329-3p	2044.33	2102.26	2166.26	2219.55
mmu-miR-329-5p	1722.58	2583.37	3600.18	3877.78
mmu-miR-33-3p	107.661	102.8	59.4369	57.2788
mmu-miR-33-5p	96.5241	70.9322	48.8232	29.3554
mmu-miR-330-3p	181.911	298.121	574.203	523.385
mmu-miR-330-5p	1055.58	1057.81	3529.07	3075.87
mmu-miR-331-3p	2472.5	2511.41	3427.17	3279.21
mmu-miR-331-5p	159.636	124.388	192.109	212.648
mmu-miR-335-3p	5951.08	7130.22	6311.99	7684.67
mmu-miR-335-5p	5032.87	5703.36	6496.67	3354.39
mmu-miR-339-3p	66.8244	55.5121	132.672	111.694
mmu-miR-339-5p	382.384	472.881	478.679	369.448
mmu-miR-340-3p	918.216	994.078	1970.97	3365.85
mmu-miR-340-5p	33657.2	67623	64305.4	55676.5
mmu-miR-342-3p	24914.4	24701.9	27324	23536.6
mmu-miR-342-5p	148.499	167.564	204.845	166.825
mmu-miR-344b-3p	33.4122	45.2321	36.0867	42.2431
mmu-miR-344c-3p	418.271	361.857	464.881	432.455
mmu-miR-344c-5p	1.23749	0	7.42961	2.86394
mmu-miR-344d-3-5p	2.47498	14.392	7.42961	22.1955
mmu-miR-344f-3p	289.572	226.16	413.936	470.402
mmu-miR-344f-5p	6.18744	1.028	4.24549	7.87584
mmu-miR-344g-3p	14.8499	13.364	20.1661	22.1955
mmu-miR-345-3p	1551.81	1598.54	2570.65	2408.57
mmu-miR-345-5p	2908.1	2225.62	1765.06	1131.26
mmu-miR-346-5p	419.509	318.681	251.545	277.802
mmu-miR-3473g	2.47498	5.14001	3.18412	8.59182
mmu-miR-3474	25.9873	22.616	24.4116	34.3673
mmu-miR-3475-3p	277.197	228.216	208.029	190.452
mmu-miR-34a-5p	1345.15	1004.36	1070.93	626.487
mmu-miR-34b-3p	38.3621	56.5401	67.9279	42.2431
mmu-miR-34b-5p	6.18744	4.11201	3.18412	2.14796
mmu-miR-34c-3p	13.6124	10.28	30.7798	10.0238
mmu-miR-34c-5p	1338.96	1628.36	611.351	423.863
mmu-miR-350-3p	2248.52	2485.71	2180.06	1758.46
mmu-miR-350-5p	50.737	45.2321	83.8485	93.0781
mmu-miR-351-3p	3.71246	7.19602	4.24549	4.29591
mmu-miR-351-5p	395.996	420.453	396.954	603.576
mmu-miR-3535	2810.34	1483.41	472.311	678.038
mmu-miR-3569-5p	2.47498	1.028	4.24549	6.44387
mmu-miR-3572-3p	1.23749	16.448	7.42961	10.0238
mmu-miR-3572-5p	6.18744	4.11201	4.24549	5.0119
mmu-miR-361-3p	3999.56	4994.03	8225.64	10995.4
mmu-miR-361-5p	1256.05	1443.32	1698.2	1071.11
mmu-miR-362-3p	796.942	718.574	611.351	458.231
mmu-miR-362-5p	1019.69	1338.46	532.809	742.477
mmu-miR-363-3p	87.8617	67.8481	97.6463	131.025
mmu-miR-363-5p	16.0873	25.7001	7.42961	15.7517
mmu-miR-365-1-5p	9.89991	15.42	6.36824	14.3197
mmu-miR-365-2-5p	1.23749	3.08401	3.18412	5.0119
mmu-miR-369-3p	3244.69	3207.37	1740.65	1363.95
mmu-miR-369-5p	959.053	1134.91	1629.21	1844.38
mmu-miR-375-3p	17.3248	38.0361	20.1661	21.4796
mmu-miR-376a-3p	415.796	162.424	208.029	146.061
mmu-miR-376a-5p	370.009	416.341	279.141	292.122
mmu-miR-376b-3p	4196.32	4434.8	2167.32	2255.35
mmu-miR-376b-5p	769.718	573.625	467.004	394.508
mmu-miR-376c-3p	1796.83	1821.62	902.167	728.157
mmu-miR-376c-5p	12.3749	14.392	7.42961	5.72788
mmu-miR-377-3p	362.584	377.277	105.076	83.7703
mmu-miR-377-5p	37.1247	48.3161	93.4008	90.2142
mmu-miR-378a-3p	1211.5	1230.52	1344.76	1189.97
mmu-miR-378a-5p	24.7498	17.476	5.30687	11.4558
mmu-miR-378b	7.42493	1.028	4.24549	3.57993
mmu-miR-378c	11.1374	10.28	11.6751	7.15985
mmu-miR-378d	8.66242	4.11201	2.12275	2.14796
mmu-miR-379-3p	391.046	467.741	347.069	375.892
mmu-miR-379-5p	15286.7	23560.8	12568.8	14949.1
mmu-miR-380-3p	1833.96	1336.4	1641.94	1193.55
mmu-miR-380-5p	815.505	992.022	505.214	431.023
mmu-miR-381-3p	94860.9	67647.7	172846	177008
mmu-miR-381-5p	42.0746	37.0081	37.1481	17.8996
mmu-miR-382-3p	12889.7	13961.3	6323.66	8928.34
mmu-miR-382-5p	3882	4167.52	3737.1	5449.36
mmu-miR-383-3p	4.94995	11.308	4.24549	3.57993
mmu-miR-383-5p	887.279	903.614	1455.14	1897.36
mmu-miR-384-3p	1494.89	1727.04	880.94	672.31
mmu-miR-384-5p	1305.55	1312.76	641.069	689.494
mmu-miR-3970	30.9372	15.42	4.24549	3.57993
mmu-miR-409-3p	3336.27	3514.74	2875.26	4602.35
mmu-miR-409-5p	2324	3051.11	2897.55	4130.52
mmu-miR-410-3p	8067.19	5542.99	9890.94	7105.44
mmu-miR-410-5p	56.9245	42.1481	14.8592	30.7874
mmu-miR-411-3p	454.158	593.157	747.207	852.739
mmu-miR-411-5p	2760.84	4098.64	5379.04	5350.56
mmu-miR-412-3p	231.41	187.096	178.311	161.097
mmu-miR-412-5p	355.159	428.677	261.098	521.953
mmu-miR-421-3p	376.196	303.261	223.95	210.5
mmu-miR-423-3p	732.593	953.986	2389.15	2925.52
mmu-miR-423-5p	1702.78	1791.81	1858.46	1679.7
mmu-miR-425-3p	144.786	102.8	76.4189	107.398
mmu-miR-425-5p	5536.52	4858.34	4618.03	4707.6
mmu-miR-429-3p	8.66242	6.16801	1.06137	2.14796
mmu-miR-448-3p	186.861	128.5	110.383	133.173
mmu-miR-449a-3p	2.47498	4.11201	2.12275	4.29591
mmu-miR-449a-5p	329.172	262.141	139.04	126.729
mmu-miR-449c-5p	18.5623	19.532	38.2094	5.0119
mmu-miR-450a-5p	2.47498	8.22402	2.12275	2.86394
mmu-miR-450b-3p	19.7998	22.616	7.42961	12.1718
mmu-miR-450b-5p	11.1374	20.56	9.55236	25.0595
mmu-miR-451a	3806.51	3981.45	2786.1	1857.98
mmu-miR-452-3p	7.42493	3.08401	12.7365	3.57993
mmu-miR-452-5p	43.3121	77.1002	59.4369	73.0305
mmu-miR-455-3p	56.9245	43.1761	116.751	129.593
mmu-miR-455-5p	1352.57	1032.11	1137.79	1515.03
mmu-miR-466l-3p	0	4.11201	5.30687	0.715985
mmu-miR-466q	60.6369	57.5681	56.2528	40.8112
mmu-miR-467c-5p	6.18744	12.336	23.3502	37.2312
mmu-miR-467d-5p	3.71246	1.028	15.9206	14.3197
mmu-miR-467e-5p	68.0619	67.8481	97.6463	74.4625
mmu-miR-484	2638.33	2514.49	3743.46	5653.42
mmu-miR-485-3p	1030.83	1032.11	1187.68	1160.61
mmu-miR-485-5p	688.044	756.61	783.293	637.227
mmu-miR-487b-3p	5597.16	4947.77	3796.53	4264.41
mmu-miR-487b-5p	6.18744	7.19602	8.49099	12.8877
mmu-miR-488-3p	21145	27129	15247.7	15303.5
mmu-miR-488-5p	33.4122	52.4281	24.4116	74.4625
mmu-miR-490-3p	120.036	94.5762	210.152	89.4982
mmu-miR-490-5p	47.0246	35.9801	174.065	76.6104
mmu-miR-491-3p	7.42493	0	7.42961	1.43197
mmu-miR-491-5p	47.0246	30.8401	31.8412	14.3197
mmu-miR-494-3p	185.623	275.505	343.885	445.343
mmu-miR-495-3p	8909.92	9338.37	9316.73	9846.23
mmu-miR-495-5p	11.1374	5.14001	2.12275	0.715985
mmu-miR-496a-3p	689.281	653.809	492.477	531.977
mmu-miR-496a-5p	2.47498	8.22402	1.06137	2.14796
mmu-miR-497a-5p	452.921	509.889	250.484	208.352
mmu-miR-497b	44.5496	48.3161	15.9206	14.3197
mmu-miR-499-5p	17.3248	25.7001	44.5777	39.3792
mmu-miR-500-3p	399.709	366.997	184.679	83.0543
mmu-miR-500-5p	42.0746	46.2601	11.6751	12.8877
mmu-miR-501-3p	725.168	891.278	869.265	956.556
mmu-miR-501-5p	56.9245	89.4362	46.7004	51.5509
mmu-miR-503-3p	40.8371	61.6801	72.1734	98.09
mmu-miR-503-5p	141.074	178.872	119.935	135.321
mmu-miR-504-3p	3.71246	0	0	7.15985
mmu-miR-504-5p	433.121	487.273	706.875	801.188
mmu-miR-5099	627.407	650.725	800.275	808.347
mmu-miR-5100	27.2247	19.532	29.7185	8.59182
mmu-miR-5101	3.71246	3.08401	2.12275	6.44387
mmu-miR-5113	9.89991	18.504	5.30687	2.86394
mmu-miR-5114	25.9873	22.616	9.55236	7.87584
mmu-miR-5121	301.947	111.024	160.267	63.7227
mmu-miR-5125	1.23749	9.25202	3.18412	4.29591
mmu-miR-5129-3p	22.2748	28.7841	33.9639	35.7993
mmu-miR-5129-5p	4.94995	2.056	3.18412	0.715985
mmu-miR-5132-3p	0	6.16801	0	3.57993
mmu-miR-532-3p	528.408	504.749	469.127	483.29
mmu-miR-532-5p	12165.7	11972.1	9785.86	13005.9
mmu-miR-539-3p	12.3749	1.028	3.18412	1.43197
mmu-miR-539-5p	132.411	113.08	116.751	100.238
mmu-miR-541-3p	47.0246	31.8681	10.6137	13.6037
mmu-miR-541-5p	10677	12690.7	11132.7	14868.9
mmu-miR-542-3p	1392.17	1870.96	653.806	619.327
mmu-miR-542-5p	12.3749	10.28	13.7979	9.30781
mmu-miR-543-3p	1029.59	1062.95	1605.86	2223.13
mmu-miR-543-5p	37.1247	49.3441	55.1914	44.3911
mmu-miR-544-3p	148.499	125.416	37.1481	20.0476
mmu-miR-544-5p	80.4367	78.1282	36.0867	22.9115
mmu-miR-547-3p	2.47498	5.14001	3.18412	2.86394
mmu-miR-551b-3p	2387.11	1430.98	420.304	560.617
mmu-miR-551b-5p	7.42493	10.28	9.55236	9.30781
mmu-miR-5616-5p	1.23749	0	8.49099	5.0119
mmu-miR-5617-5p	4.94995	1.028	1.06137	2.86394
mmu-miR-5620-5p	4.94995	3.08401	5.30687	12.1718
mmu-miR-5621-3p	4.94995	1.028	8.49099	4.29591
mmu-miR-574-3p	30.9372	28.7841	37.1481	30.7874
mmu-miR-582-3p	294.522	290.925	232.441	222.671
mmu-miR-582-5p	201.711	174.76	65.8051	52.2669
mmu-miR-592-3p	3.71246	7.19602	0	0
mmu-miR-592-5p	294.522	577.737	325.842	315.034
mmu-miR-598-3p	5461.04	6454.83	4013.05	5462.25
mmu-miR-598-5p	13.6124	13.364	9.55236	7.15985
mmu-miR-6236	27.2247	1.028	32.9026	7.87584
mmu-miR-6240	38.3621	13.364	38.2094	9.30781
mmu-miR-6392-5p	3.71246	2.056	4.24549	4.29591
mmu-miR-6418-3p	12.3749	17.476	6.36824	10.7398
mmu-miR-6516-3p	3.71246	4.11201	3.18412	2.86394
mmu-miR-6516-5p	3.71246	6.16801	3.18412	6.44387
mmu-miR-652-3p	3380.82	2352.07	3070.55	1895.93
mmu-miR-652-5p	47.0246	48.3161	42.4549	33.6513
mmu-miR-653-5p	4.94995	5.14001	7.42961	18.6156
mmu-miR-6537-3p	7.42493	2.056	1.06137	2.86394
mmu-miR-6540-3p	68.0619	61.6801	47.7618	73.0305
mmu-miR-6540-5p	1028.35	1282.95	1648.31	1745.57
mmu-miR-664-3p	108.899	119.248	135.856	143.913
mmu-miR-664-5p	43.3121	46.2601	55.1914	32.9353
mmu-miR-666-3p	14.8499	15.42	10.6137	11.4558
mmu-miR-666-5p	1038.25	972.49	1646.19	1320.99
mmu-miR-667-3p	163.348	152.144	218.643	239.855
mmu-miR-667-5p	90.3366	121.304	104.015	103.818
mmu-miR-668-3p	205.423	245.693	218.643	272.79
mmu-miR-668-5p	4.94995	1.028	1.06137	4.29591
mmu-miR-669a-3-3p	7.42493	4.11201	0	2.86394
mmu-miR-669c-5p	236.36	276.533	282.325	291.406
mmu-miR-669e-3p	4.94995	7.19602	2.12275	6.44387
mmu-miR-669e-5p	40.8371	22.616	16.982	21.4796
mmu-miR-669l-5p	21.0373	17.476	11.6751	17.1836
mmu-miR-669o-5p	7.42493	22.616	19.1047	16.4677
mmu-miR-670-3p	322.984	285.785	142.224	86.6342
mmu-miR-670-5p	60.6369	90.4642	64.7438	35.7993
mmu-miR-671-3p	133.649	115.136	196.354	274.222
mmu-miR-671-5p	237.598	296.065	222.888	201.192
mmu-miR-672-3p	59.3994	62.7081	102.953	88.7822
mmu-miR-672-5p	926.879	1132.86	837.423	809.063
mmu-miR-674-3p	669.481	790.534	1572.96	1816.45
mmu-miR-674-5p	382.384	433.817	500.968	415.272
mmu-miR-676-3p	909.554	855.298	850.16	963
mmu-miR-676-5p	87.8617	95.6042	89.1554	193.316
mmu-miR-6769b-3p	17.3248	29.8121	10.6137	15.7517
mmu-miR-677-3p	4.94995	5.14001	20.1661	11.4558
mmu-miR-677-5p	226.46	217.936	166.636	103.818
mmu-miR-679-3p	1.23749	5.14001	5.30687	2.86394
mmu-miR-679-5p	61.8744	67.8481	58.3755	88.7822
mmu-miR-6896-5p	12.3749	14.392	14.8592	10.0238
mmu-miR-6897-5p	1.23749	4.11201	1.06137	3.57993
mmu-miR-6899-3p	19.7998	17.476	42.4549	55.8469
mmu-miR-6900-3p	7.42493	6.16801	16.982	12.8877
mmu-miR-6902-3p	0	6.16801	3.18412	3.57993
mmu-miR-6906-3p	6.18744	3.08401	21.2275	22.1955
mmu-miR-6911-3p	11.1374	11.308	18.0433	25.7755
mmu-miR-6913-3p	12.3749	13.364	12.7365	9.30781
mmu-miR-6915-3p	1.23749	5.14001	7.42961	2.14796
mmu-miR-6918-5p	3.71246	4.11201	2.12275	6.44387
mmu-miR-6919-5p	1.23749	3.08401	2.12275	5.0119
mmu-miR-6921-3p	0	6.16801	9.55236	2.86394
mmu-miR-6928-3p	6.18744	4.11201	3.18412	16.4677
mmu-miR-693-3p	3.71246	1.028	3.18412	2.14796
mmu-miR-6932-5p	4.94995	6.16801	0	2.86394
mmu-miR-6938-3p	6.18744	3.08401	5.30687	1.43197
mmu-miR-694	3.71246	7.19602	7.42961	4.29591
mmu-miR-6941-3p	4.94995	2.056	4.24549	8.59182
mmu-miR-6943-3p	2.47498	4.11201	1.06137	2.14796
mmu-miR-6944-3p	330.409	317.653	445.777	458.947
mmu-miR-6945-3p	1.23749	3.08401	5.30687	3.57993
mmu-miR-6948-3p	0	2.056	4.24549	5.72788
mmu-miR-6948-5p	6.18744	10.28	6.36824	9.30781
mmu-miR-6952-3p	3.71246	3.08401	9.55236	14.3197
mmu-miR-6953-3p	0	2.056	9.55236	2.86394
mmu-miR-6956-3p	1.23749	6.16801	15.9206	23.6275
mmu-miR-6958-3p	24.7498	16.448	30.7798	28.6394
mmu-miR-6960-5p	2.47498	6.16801	1.06137	2.14796
mmu-miR-6965-3p	1.23749	0	2.12275	5.0119
mmu-miR-6966-3p	0	0	7.42961	2.14796
mmu-miR-6968-3p	11.1374	4.11201	6.36824	7.87584
mmu-miR-6971-3p	2.47498	3.08401	8.49099	7.15985
mmu-miR-6973b-3p	2.47498	3.08401	1.06137	5.72788
mmu-miR-6975-3p	25.9873	16.448	25.473	51.5509
mmu-miR-6977-3p	65.5869	49.3441	55.1914	59.4268
mmu-miR-6979-3p	27.2247	16.448	37.1481	57.9948
mmu-miR-6988-3p	14.8499	18.504	39.2708	34.3673
mmu-miR-6991-3p	3.71246	3.08401	5.30687	0.715985
mmu-miR-6994-3p	21.0373	14.392	45.639	39.3792
mmu-miR-6997-5p	6.18744	9.25202	3.18412	3.57993
mmu-miR-700-3p	132.411	107.94	131.61	147.493
mmu-miR-700-5p	98.9991	115.136	92.3395	77.3264
mmu-miR-7004-5p	1.23749	8.22402	3.18412	7.87584
mmu-miR-7006-3p	2.47498	3.08401	5.30687	5.72788
mmu-miR-7008-3p	2.47498	11.308	7.42961	9.30781
mmu-miR-701-3p	12.3749	20.56	18.0433	6.44387
mmu-miR-701-5p	56.9245	57.5681	87.0326	47.971
mmu-miR-7010-5p	12.3749	6.16801	8.49099	4.29591
mmu-miR-7015-3p	21.0373	39.0641	39.2708	47.255
mmu-miR-7016-5p	2.47498	1.028	6.36824	2.14796
mmu-miR-7019-3p	0	9.25202	2.12275	3.57993
mmu-miR-702-3p	112.611	124.388	119.935	133.173
mmu-miR-702-5p	6.18744	12.336	14.8592	20.0476
mmu-miR-7021-5p	25.9873	15.42	8.49099	17.1836
mmu-miR-7026-5p	3.71246	3.08401	1.06137	5.0119
mmu-miR-7027-3p	4.94995	2.056	1.06137	2.86394
mmu-miR-704	129.936	154.2	139.04	358.709
mmu-miR-7043-3p	9.89991	19.532	18.0433	37.9472
mmu-miR-7044-3p	2.47498	0	4.24549	5.72788
mmu-miR-7047-3p	3.71246	7.19602	8.49099	9.30781
mmu-miR-7048-3p	8.66242	5.14001	12.7365	12.8877
mmu-miR-7054-3p	6.18744	4.11201	3.18412	6.44387
mmu-miR-7054-5p	2.47498	3.08401	3.18412	6.44387
mmu-miR-7055-3p	3.71246	0	3.18412	2.86394
mmu-miR-7059-5p	8.66242	7.19602	7.42961	7.15985
mmu-miR-7060-3p	6.18744	4.11201	7.42961	13.6037
mmu-miR-7063-3p	0	5.14001	3.18412	5.72788
mmu-miR-7063-5p	3.71246	2.056	4.24549	1.43197
mmu-miR-7066-3p	7.42493	7.19602	11.6751	5.72788
mmu-miR-7066-5p	4.94995	5.14001	4.24549	4.29591
mmu-miR-7068-3p	44.5496	61.6801	52.0073	55.8469
mmu-miR-7070-3p	13.6124	14.392	21.2275	11.4558
mmu-miR-7070-5p	2.47498	4.11201	14.8592	2.86394
mmu-miR-7071-3p	2.47498	0	4.24549	2.86394
mmu-miR-7073-5p	7.42493	15.42	11.6751	10.7398
mmu-miR-7075-3p	40.8371	33.9241	43.5163	56.5628
mmu-miR-7079-3p	8.66242	18.504	21.2275	24.3435
mmu-miR-708-3p	10592.9	11539.3	16442.8	33225.3
mmu-miR-708-5p	4613.36	4125.37	2931.51	2691.39
mmu-miR-7089-3p	14.8499	12.336	20.1661	22.9115
mmu-miR-7090-3p	4.94995	11.308	7.42961	3.57993
mmu-miR-7091-3p	3.71246	4.11201	2.12275	0.715985
mmu-miR-7093-3p	17.3248	15.42	67.9279	68.7346
mmu-miR-7115-5p	1.23749	0	4.24549	3.57993
mmu-miR-7116-3p	3.71246	6.16801	1.06137	2.14796
mmu-miR-7117-3p	4.94995	2.056	4.24549	1.43197
mmu-miR-7118-3p	3.71246	5.14001	10.6137	5.0119
mmu-miR-7224-3p	19.7998	28.7841	36.0867	63.7227
mmu-miR-7226-3p	60.6369	78.1282	87.0326	95.942
mmu-miR-7235-3p	11.1374	1.028	1.06137	3.57993
mmu-miR-7237-3p	1.23749	1.028	0	7.87584
mmu-miR-744-3p	40.8371	37.0081	26.5343	27.9234
mmu-miR-744-5p	716.506	727.826	1989.01	2130.77
mmu-miR-758-3p	465.296	448.209	813.012	783.288
mmu-miR-760-3p	595.232	583.905	1063.5	956.556
mmu-miR-760-5p	6.18744	2.056	5.30687	3.57993
mmu-miR-764-5p	7.42493	5.14001	8.49099	22.1955
mmu-miR-7648-3p	4.94995	1.028	4.24549	3.57993
mmu-miR-7651-5p	0	4.11201	3.18412	3.57993
mmu-miR-7652-3p	0	2.056	4.24549	2.86394
mmu-miR-7653-5p	2.47498	0	5.30687	2.14796
mmu-miR-7658-5p	2.47498	1.028	6.36824	4.29591
mmu-miR-7661-3p	7.42493	3.08401	4.24549	0
mmu-miR-7663-3p	2.47498	2.056	5.30687	1.43197
mmu-miR-7664-3p	0	8.22402	1.06137	4.29591
mmu-miR-7664-5p	2.47498	3.08401	3.18412	1.43197
mmu-miR-7666-3p	8.66242	8.22402	14.8592	9.30781
mmu-miR-7669-5p	4.94995	7.19602	10.6137	6.44387
mmu-miR-7682-3p	6.18744	6.16801	6.36824	14.3197
mmu-miR-7688-5p	12.3749	9.25202	26.5343	25.0595
mmu-miR-7689-3p	34.6497	23.6441	47.7618	33.6513
mmu-miR-7a-1-3p	1143.44	1287.06	949.929	796.892
mmu-miR-7a-2-3p	318.035	475.965	361.928	375.176
mmu-miR-7a-5p	908.316	1082.49	277.018	677.322
mmu-miR-7b-3p	24.7498	22.616	22.2888	18.6156
mmu-miR-7b-5p	24728.7	28888.9	5229.39	10953.1
mmu-miR-8094	9.89991	7.19602	4.24549	2.86394
mmu-miR-8103	2.47498	1.028	1.06137	5.0119
mmu-miR-8106	2.47498	2.056	0	4.29591
mmu-miR-8112	23.5123	11.308	53.0687	37.2312
mmu-miR-8114	76.7243	77.1002	71.112	69.4506
mmu-miR-8117	47.0246	37.0081	0	0
mmu-miR-8120	2.47498	0	4.24549	17.1836
mmu-miR-872-3p	446.733	270.365	154.96	207.636
mmu-miR-872-5p	2050.52	2373.66	2036.78	1880.89
mmu-miR-873a-3p	122.511	125.416	120.997	118.854
mmu-miR-874-3p	138.599	160.368	188.924	160.381
mmu-miR-874-5p	12.3749	8.22402	2.12275	2.14796
mmu-miR-876-5p	4.94995	4.11201	2.12275	1.43197
mmu-miR-877-3p	27.2247	23.6441	40.3322	42.9591
mmu-miR-877-5p	282.147	342.325	507.336	304.294
mmu-miR-879-3p	14.8499	21.588	13.7979	32.9353
mmu-miR-879-5p	55.687	53.4561	32.9026	28.6394
mmu-miR-881-3p	14.8499	21.588	16.982	5.0119
mmu-miR-92a-1-5p	56.9245	21.588	39.2708	38.6632
mmu-miR-92a-3p	6593.34	6724.16	10010.9	9887.04
mmu-miR-92b-3p	3940.16	3324.56	2951.68	3972.29
mmu-miR-92b-5p	320.509	198.404	227.134	271.358
mmu-miR-93-3p	87.8617	91.4922	114.628	130.309
mmu-miR-93-5p	6097.11	9267.44	8679.91	8634.07
mmu-miR-96-5p	872.429	739.134	384.217	517.657
mmu-miR-9768-5p	6.18744	14.392	10.6137	8.59182
mmu-miR-98-3p	513.558	207.656	70.0506	92.3621
mmu-miR-98-5p	8923.53	6187.55	2116.38	2360.6
mmu-miR-99a-3p	298.235	105.884	75.3575	96.658
mmu-miR-99a-5p	405144	471473	790013	1.09563e+06
mmu-miR-99b-3p	1444.15	1591.35	2000.69	2158.7
mmu-miR-99b-5p	32219.2	40549.5	43626.7	49128.8
