# Supplementary material for: miR-449a mediated repression of the cell cycle machinery prevents neuronal apoptosis[image]
Source: J Biol Chem. 2024 Aug 22;300(9):107698. doi: 10.1016/j.jbc.2024.107698 (PMC11419829; doi:10.1016/j.jbc.2024.107698)
Supplement: Dataset S3 [file mmc4.xlsx]

## Sheet: Fig. 1C Venn diagram lists
Dataset S3: miRNA lists used to create venn diagram in Fig. 1C and S1B. Column A: Published miRNA data obtained from human AD patient (CSF/ post-mortem brain samples). Column B: Published miRNA data obtained from AD mouse models/ cell lines/ primary cells. Column C: miRNA list obtained from our sequencing data analysis with different cut-offs in sheet 1 and sheet 2.
AD patient Data	Mouse/ cell line data	Present Study log2FC +/-1
miR-1	miR-365-3p	miR-190a-5p
miR-9	miR-193b-3p	miR-15a-5p
miR-15	miR-190a-5p	miR-154-3p
miR-16	miR-467a-3p	miR-3068-3p
miR-17	miR-467d-3p	miR-106b-5p
miR-20a	miR-7688-5p	miR-330-5p
miR-29a/b	miR-206-3p	miR-98-5p
miR-29c	miR-3068-3p	miR-551b-3p
miR-98	miR-135b-5p	miR-377-3p
miR-101	miR-466i-5p	miR-423-3p
miR-106a	miR-9b-5p	miR-744-5p
miR-106b	miR-192-5p	miR-101a-3p
miR-124	miR-219b-5p	miR-101b-3p
miR-132	miR-669f-3p	miR-137-3p
miR-212	miR-219a-2-3p	miR-1964-3p
miR-135	miR-449a-5p	miR-3535
miR-137	miR-744-5p	miR-300-5p
miR-147	miR-6933-5p	miR-101c
miR-153	miR-128-2-5p	miR-26b-5p
miR-155	miR-128-3p	miR-149-5p
miR-181	miR-138-5p	miR-26a-2-3p
miR-186	miR-540-3p	miR-16-5p
miR-195	miR-3058-5p	miR-34c-5p
miR-200b/c	miR-122-5p	miR-7b-5p
miR-219	miR-122b-3p	miR-98-3p
miR-298	miR-339-3p	miR-8117
miR-323-3p	miR-881-3p	miR-30b-5p
miR-338-5p	miR-22-5p	miR-544-3p
miR-328	miR-31-5p	miR-542-3p
miR-330	miR-350-5p	miR-130a-5p
miR-335	miR-3097-3p	miR-195a-5p
miR-431	miR-1983	miR-340-3p
miR-449a	miR-30b-5p	miR-29c-3p
miR-455	miR-450b-5p	miR-674-3p
miR-485-5p	miR-369-5p	miR-215-5p
miR-644	miR-376a-3p	miR-296-5p
miR-655	miR-467a-5p	miR-128-3p
miR-190-5p	miR-467b-5p	miR-582-5p
miR-108	miR-211-5p	miR-301b-5p
miR-109	miR-448-3p	miR-376c-3p
miR-110	miR-379-5p	miR-210-3p
miR-111	miR-29b-3p	let-7f-2-3p
miR-365-3p	miR-34b-5p	miR-184-3p
miR-193b-3p	miR-12194-3p	miR-381-3p
miR-190a-5p	miR-411-3p	miR-99a-5p
miR-467a-3p	miR-34c-5p	miR-182-5p
miR-467d-3p	miR-666-5p	miR-18a-5p
miR-7688-5p	miR-187-3p	miR-1839-5p
miR-206-3p	miR-1912-3p	miR-369-3p
miR-3068-3p	miR-149-5p	miR-361-3p
miR-135b-5p	miR-340-5p	miR-670-3p
miR-466i-5p	miR-16-5p	miR-500-3p
miR-192-5p	miR-99b-3p	miR-151-3p
miR-669f-3p	miR-134-3p	miR-148a-3p
miR-449a-5p	miR-10b-5p	miR-384-3p
miR-6933-5p	miR-1198-5p	miR-183-5p
miR-128-2-5p	miR-491-5p	miR-330-3p
miR-128-3p	miR-29c-3p	miR-7093-3p
miR-138-5p	miR-99a-3p	miR-497a-5p
miR-540-3p	miR-204-5p	miR-181c-5p
miR-122-5p	miR-126a-3p	miR-708-3p
miR-122b-3p	miR-1298-5p	miR-125b-5p
miR-31-5p	miR-30e-5p	miR-449a-5p
miR-3097-3p	miR-210-3p	miR-31-3p
miR-30b-5p	miR-136-3p	miR-1843b-3p
miR-376a-3p	miR-330-5p	miR-20a-3p
miR-448-3p	miR-30f	miR-490-5p
miR-29b-3p	miR-3071-5p
miR-34b-5p	miR-3065-5p
miR-34c-5p	miR-338-3p
miR-1912-3p	miR-301a-3p
miR-340-5p	miR-434-5p
miR-16-5p	miR-101a-5p
miR-10b-5p	miR-128-3p
miR-491-5p	miR-7004-5p
miR-29c-3p	miR-133a-3p
miR-99a-3p	miR-30b-5p
miR-204-5p	miR-3081-3p
miR-1298-5p	miR-369-5p
miR-30e-5p	miR-1970c-5p
miR-136-3p	miR-499-5p
miR-3071-5p	miR-369-3p
miR-3065-5p	miR-491-3p
miR-338-3p	miR-3074-5p
miR-301a-3p	miR-363-3p
miR-101a-5p	miR-24-3p
miR-128-3p	miR-466b-5p
miR-133a-3p	miR-101c
miR-30b-5p
miR-1970c-5p
miR-499-5p
miR-369-3p
miR-491-3p
miR-466b-5p
miR-17-5p
miR-107
miR-135a
miR-200b
miR-339-5p
miR-512
miR-223
miR-361-3p
miR-146a
miR-21
miR-26b
miR-34a
miR-122
miR-126
miR-128
miR-130b
miR-138
miR-183
miR-193b
miR-206
miR-296
miR-329
miR-346
miR-146a
miR-1908
miR-302
miR-98-5p
miR-155
miR-9b-5p
miR-219b-5p
miR-219a-2-3p
miR-744-5p
miR-3058-5p
miR-339-3p
miR-881-3p
miR-22-5p
miR-350-5p
miR-1983
miR-450b-5p
miR-467a-5p
miR-467b-5p
miR-411-3p
miR-666-5p
miR-187-3p
miR-149-5p
miR-101c

## Sheet: Supp. Fig. S1B Venn diagram
miRNA lists used to create venn diagram in Fig. 1C and S1B. Column A: Published miRNA data obtained from human AD patient (CSF/ post-mortem brain samples). Column B: Published miRNA data obtained from AD mouse models/ cell lines/ primary cells. Column C: miRNA list obtained from our sequencing data analysis with different cut-offs in sheet 1 and sheet 2
AD patient Data	Mouse/ cell line data	Present Study log2FC +/- 0.6
miR-1	miR-365-3p	miR-8117
miR-9	miR-193b-3p	miR-101c
miR-15	miR-190a-5p	miR-107-5p
miR-16	miR-467a-3p	miR-190a-5p
miR-17	miR-467d-3p	miR-3970
miR-20a	miR-7688-5p	miR-15a-5p
miR-29a/b	miR-206-3p	miR-544-3p
miR-29c	miR-3068-3p	miR-29c-3p
miR-98	miR-135b-5p	miR-184-3p
miR-101	miR-466i-5p	miR-98-3p
miR-106a	miR-9b-5p	miR-377-3p
miR-106b	miR-192-5p	miR-551b-3p
miR-124	miR-219b-5p	miR-106b-5p
miR-132	miR-669f-3p	miR-154-3p
miR-212	miR-219a-2-3p	miR-3535
miR-135	miR-449a-5p	miR-31-3p
miR-137	miR-744-5p	miR-3068-3p
miR-147	miR-6933-5p	miR-500-5p
miR-153	miR-128-2-5p	miR-16-5p
miR-155	miR-128-3p	miR-130a-5p
miR-181	miR-138-5p	miR-200c-3p
miR-186	miR-540-3p	miR-98-5p
miR-195	miR-3058-5p	miR-26a-2-3p
miR-200b/c	miR-122-5p	miR-7b-5p
miR-219	miR-122b-3p	miR-300-5p
miR-298	miR-339-3p	miR-541-3p
miR-323-3p	miR-881-3p	miR-582-5p
miR-338-5p	miR-22-5p	miR-497b
miR-328	miR-31-5p	miR-218-2-3p
miR-330	miR-350-5p	miR-29a-5p
miR-335	miR-3097-3p	miR-137-3p
miR-431	miR-1983	miR-19b-3p
miR-449a	miR-30b-5p	miR-500-3p
miR-455	miR-450b-5p	miR-34c-5p
miR-485-5p	miR-369-5p	miR-20a-3p
miR-644	miR-376a-3p	miR-29b-2-5p
miR-655	miR-467a-5p	miR-101b-3p
miR-190-5p	miR-467b-5p	miR-101a-3p
miR-108	miR-211-5p	miR-544-5p
miR-109	miR-448-3p	miR-182-5p
miR-110	miR-379-5p	miR-670-3p
miR-111	miR-29b-3p	miR-26b-5p
miR-365-3p	miR-34b-5p	miR-30b-5p
miR-193b-3p	miR-12194-3p	miR-542-3p
miR-190a-5p	miR-411-3p	miR-190b-5p
miR-467a-3p	miR-34c-5p	let-7f-2-3p
miR-467d-3p	miR-666-5p	miR-195a-5p
miR-7688-5p	miR-187-3p	miR-18a-5p
miR-206-3p	miR-1912-3p	miR-99a-3p
miR-3068-3p	miR-149-5p	miR-183-5p
miR-135b-5p	miR-340-5p	miR-210-3p
miR-466i-5p	miR-16-5p	miR-449a-5p
miR-192-5p	miR-99b-3p	miR-376c-3p
miR-669f-3p	miR-134-3p	miR-16-2-3p
miR-449a-5p	miR-10b-5p	miR-33-5p
miR-6933-5p	miR-1198-5p	miR-1197-3p
miR-128-2-5p	miR-491-5p	miR-497a-5p
miR-128-3p	miR-29c-3p	miR-181c-5p
miR-138-5p	miR-99a-3p	miR-7a-5p
miR-540-3p	miR-204-5p	miR-369-3p
miR-122-5p	miR-126a-3p	miR-384-3p
miR-122b-3p	miR-1298-5p	miR-1839-5p
miR-31-5p	miR-30e-5p	miR-137-5p
miR-3097-3p	miR-210-3p	miR-872-3p
miR-30b-5p	miR-136-3p	miR-384-5p
miR-376a-3p	miR-330-5p	miR-376b-3p
miR-448-3p	miR-30f	miR-380-5p
miR-29b-3p	miR-3071-5p	miR-301a-3p
miR-34b-5p	miR-3065-5p	miR-181a-1-3p
miR-34c-5p	miR-338-3p	miR-181b-5p
miR-1912-3p	miR-301a-3p	miR-181b-1-3p
miR-340-5p	miR-434-5p	miR-362-5p
miR-16-5p	miR-101a-5p	miR-30d-3p
miR-10b-5p	miR-128-3p	miR-96-5p
miR-491-5p	miR-7004-5p	miR-345-5p
miR-29c-3p	miR-133a-3p	miR-382-3p
miR-99a-3p	miR-30b-5p	miR-151-5p
miR-204-5p	miR-3081-3p	miR-30a-5p
miR-1298-5p	miR-369-5p	miR-451a
miR-30e-5p	miR-1970c-5p	miR-1983
miR-136-3p	miR-499-5p	miR-324-5p
miR-3071-5p	miR-369-3p	miR-488-3p
miR-3065-5p	miR-491-3p	miR-30e-5p
miR-338-3p	miR-3074-5p	miR-376b-5p
miR-301a-3p	miR-363-3p	miR-708-5p
miR-101a-5p	miR-24-3p	miR-152-3p
miR-128-3p	miR-466b-5p	let-7d-5p
miR-133a-3p	miR-101c	miR-323-3p
miR-30b-5p		miR-411-5p
miR-1970c-5p		miR-345-3p
miR-499-5p		miR-139-5p
miR-369-3p		miR-3099-3p
miR-491-3p		miR-130b-5p
miR-466b-5p		miR-504-5p
miR-17-5p		miR-298-5p
miR-107		miR-369-5p
miR-135a		miR-153-5p
miR-200b		miR-494-3p
miR-339-5p		miR-760-3p
miR-512		miR-344f-3p
miR-223		miR-329-5p
miR-361-3p		miR-758-3p
miR-146a		miR-1298-5p
miR-21		miR-328-3p
miR-26b		miR-204-5p
miR-34a		miR-484
miR-122		miR-543-3p
miR-126		miR-383-5p
miR-128		miR-132-3p
miR-130b		miR-671-3p
miR-138		miR-125a-5p
miR-183		miR-132-5p
miR-193b		miR-3059-5p
miR-206		let-7d-3p
miR-296		miR-339-3p
miR-329		miR-151-3p
miR-346		miR-125b-5p
miR-146a		miR-1947-5p
miR-1908		miR-1843b-3p
miR-302		miR-361-3p
miR-98-5p		miR-377-5p
miR-155		miR-99a-5p
miR-9b-5p		miR-381-3p
miR-219b-5p		miR-18a-3p
miR-219a-2-3p		miR-148a-3p
miR-744-5p		miR-708-3p
miR-3058-5p		miR-330-3p
miR-339-3p		miR-195a-3p
miR-881-3p		miR-3082-3p
miR-22-5p		miR-674-3p
miR-350-5p		miR-1981-3p
miR-1983		miR-296-5p
miR-450b-5p		miR-455-3p
miR-467a-5p		miR-149-5p
miR-467b-5p		miR-6899-3p
miR-411-3p		miR-128-3p
miR-666-5p		miR-340-3p
miR-187-3p		miR-744-5p
miR-149-5p		miR-490-5p
miR-101c		miR-330-5p
		miR-423-3p
		miR-467c-5p
		miR-7093-3p
		miR-6906-3p
		miR-129b-3p
		miR-301b-5p
		miR-6956-3p
		miR-124-5p
		miR-215-5p
		miR-467d-5p
		miR-1964-3p
		miR-1947-5p
		miR-467c-5p
