# Supplementary material for: miR-449a mediated repression of the cell cycle machinery prevents neuronal apoptosis[image]
Source: J Biol Chem. 2024 Aug 22;300(9):107698. doi: 10.1016/j.jbc.2024.107698 (PMC11419829; doi:10.1016/j.jbc.2024.107698)
Supplement: Dataset S4 [file mmc5.xlsx]

## Sheet: Cell cycle related genes 449a
Dataset S4_Fig S2A targets venn diagram: Cell cycle related targets of miR-449a predicted with the help of miRDB, TargetScan and RNA22. All the predicted targets are listed in sheet 2, 3 and 4 respectively.
Common in all 3			Common	miRDB	Targetscan	RNA22
MDM4			3	MDM4	MDM4	MDM4
E2F5			3	E2F5	E2F5	E2F5
CCNE2			3	CCNE2	CCNE2	CCNE2
CASP2			3	CASP2	CASP2	CASP2
MAP2K1			3	MAP2K1	MAP2K1	MAP2K1
MAPK13			3	MAPK13	MAPK13	MAPK13
CDK6			2	BCL6		BCL6
			3	CDK6	CDK6	CDK6
			1	MAP3K14
			2		E2F3	E2F3
			2		TP73	TP73
			2		BCL2	BCL2
			2		UBE2	UBE2
			2		CDC25A	CDC25A
			2		CCND1	CCND1
			1			CCND2
			1			CCNB1
			1			CASP1
			1			CASP5
			1			CASP7
			1			E2F1

## Sheet: Targets from miRDB 449a
HCN3
FAM167A
RAP1GDS1
DLL1
FAM76A
SDK2
MDM4
E2F5
SYT1
SCN2B
NAV3
MGAT4A
FKBP1B
PPP1R11
SATB2
MET
LGR4
TGIF2
MYCN
XYLT1
NECTIN1
NAV1
FLOT2
CELF3
PACS1
VAMP2
PKP4
CACNA1E
RRAS
SHANK3
ABR
AHCYL2
FUT9
SLC25A27
PITPNC1
MPP2
CAMTA1
MLLT3
NPNT
CYREN
TBL1XR1
SRPRA
FUT8
MEX3C
TPPP
TOB2
FOXP1
CUEDC1
SNAI1
TMEM255A
FGD6
NUMBL
UBP1
TNRC18
KIAA1217
JAKMIP1
ELMOD1
GABRA3
LEF1
FOXN2
FAM117B
RPS6KL1
ASIC2
TASOR
DAAM1
OLIG3
BMP3
HNF4A
CERS6
FOXJ2
DNM1L
GPR22
GALNT7
PPFIA1
EML5
ZMYM4
AKIP1
CACNB3
LMAN1
STRN3
SLC4A7
UNC13C
GOLPH3L
UCN2
ATMIN
ADO
TAF4B
ARID4B
IL6R
SERPINF2
CREB3L2
CDK6
PPARGC1B
NRN1
KDM5D
SMIM15
ANK3
AMER1
ZDHHC17
FGF23
PURB
PPP2R3A
HSPA1B
PDE7B
TSN
RPGRIP1L
CTNND2
KITLG
RFX3
ADIPOR2
GMNC
SAR1A
CPLX2
CLOCK
DGKZ
SHOC2
BCL2L13
TMEM164
MTMR10
PTGIS
MBLAC1
BRINP1
SFT2D1
PDXK
ANKRD52
BNC2
CBX3
GPR158
TPD52
BRPF3
ZNF281
TMEM184B
SHKBP1
ASB4
ARHGAP26
NRIP3
ZNF644
STK38L
44807
ANKS1A
ZFHX4
POGZ
SGPP1
ZNF304
DPYSL4
MYT1
JADE2
ZYG11B
TPCN2
CCNE2
RELN
ADAM22
ZBTB9
PNOC
WASF1
GLCE
C14orf28
CDH13
SEMA4B
TENT5A
DIXDC1
PPP1R16B
ZNF551
RRAGC
FAM83A
PLAG1
OSGIN2
GP5
AGO4
DNAJC16
TRIM67
MAP7D3
C9orf47
DCAF7
XPO5
HTR2C
FBXO30
MGAT5B
JAG1
SLC44A2
CLCN3
LYST
RCAN1
SNTB2
RAB21
LILRA1
FRA10AC1
ADD2
STAB2
STX17
PLOD1
NOS1AP
SOGA1
CACNA1C
LDHA
SLC37A3
CBFA2T3
LMAN2L
SLC27A4
PDGFRA
NCEH1
TANC2
CA7
FRMD5
CDC25A
ZBTB20
RTN4RL1
INA
SHISA7
OAZ2
KLF4
MAP2K1
ZDHHC16
ESYT3
DPP3
CNOT6
RALGPS1
IGF2BP3
USP31
PRKD1
RTL6
RGS17
TRANK1
ERGIC1
ACBD3
RAD9B
PLEKHH2
EPN2
PGM1
SNX15
TAF5
ANK2
NOTCH2
ASB1
E2F3
LHX2
MMAB
ACSL4
SIDT2
ARHGAP1
RDH11
KCNK3
SNX9
EPS15L1
GREM2
NCDN
DAGLA
TMEM109
PEA15
RPS6KA4
GMFB
MCIDAS
CA10
VCL
TMEM74
RTL8A
ABCD1
PPM1A
MYH9
SGTA
ZMYND11
ERC1
SYNJ1
CDH9
EPHA4
SSX5
CAMK4
XBP1
CHM
SNX12
PAX5
TMEM200B
TMEM79
THSD4
BTBD11
CDH4
ATG5
PEG10
TBCK
LIMD2
NOTCH1
ALDOA
LIN28B
ATG4B
GINS3
SMAD4
ZNF16
COL26A1
DMWD
ANP32A
ELL2
ARHGEF33
ACSL1
AXL
FAM107A
MLLT1
WIPI2
SURF4
CAPN6
CORO1C
DMAC2L
TNFSF14
ALG13
SUCO
SIDT1
44628
RIMS3
MYRIP
SGSM2
METAP1
GAS1
PPP1R10
SLC6A17
UBL4A
ZNF641
JMJD1C
YTHDC1
CNTN2
PRDM11
ZCCHC17
AMER2
DDX17
KMT5B
PLCB1
TP53INP2
H6PD
MCTP1
TPD52L3
ZHX2
ACE
LELP1
VWA5B2
BAZ2A
TM9SF3
FAM219A
ISY1
JCAD
PIP5K1A
ASPHD2
SLC35G2
SDR9C7
TNRC6B
SPICE1
CD47
AKAP6
FAT4
CTDSP2
ADAM10
MSTN
LRRC40
UHRF2
DCX
ORAI3
ZNF282
PPP2R5A
PTPN4
COL5A2
PROX1
TFCP2L1
FOXN3
UBN2
NDST1
CDS2
PLPP5
MED8
SOCS7
NSD1
TUBGCP3
SIRT1
IRAK2
NR4A2
SVOP
CPEB3
VPS37B
SEMA4F
RALGPS2
CCDC85A
BCL11B
MSL2
CASP2
MRPL10
KCNA2
ADGRG2
VAT1
EME1
TMEM250
ARID4A
ALCAM
MCFD2
IRGQ
SYNC
SLC2A4RG
FAM120AOS
DGKH
C14orf132
CXCL10
SF3B3
PPP1R14D
MPV17L2
ZDHHC23
AFF4
PEAK1
PRKCB
USF1
KY
MYB
KIAA0825
PRKCQ
RUFY2
EIF2S2
SLC25A35
NISCH
KCNH7
AK4
OXSR1
PPDPFL
UCP3
OR2H1
SAMD12
ANHX
FUT11
SNX17
ENAM
C3orf70
KALRN
IQGAP3
CSF1R
BCL6
MOAP1
ERLIN1
CNTNAP2
LRRC46
HK1
CCN5
NFE2L1
POU2F1
C16orf58
P2RY14
ARHGDIB
DUOXA1
EDAR
STX1A
PER2
WSCD2
SEMA4C
TMCC3
ADRA1D
SYT9
ILDR2
HS2ST1
RASL12
OLFML1
USP54
S1PR2
AP4B1
C8orf37
BTBD18
KCNA6
PTPN2
ROCK1
SH3PXD2A
ULBP2
IGSF3
GRM7
LRRTM2
PRKAG1
RNF38
ACVR2B
NOL10
YY1
SLC6A1
CHMP7
TMEM59L
RNASEL
TMEM72
FRK
RTN4
CBFB
ZNF844
SLCO2A1
POU3F3
ATP6V0B
AP1S2
SPRED1
LZTS3
TGFBRAP1
SCML2
TMEM104
CSRNP3
TTC19
NAPEPLD
RAB43
RNF144B
ISY1-RAB43
CR2
SMCO1
ATXN7
PDCD4
PFKM
FUCA2
CCL22
MYO1C
COL4A4
ERICH1
ARPP19
RNF128
RHOBTB3
FAM131B
SCN1A
LNPK
MAPT
CHST13
CCR1
PTPRM
PRR11
MAGT1
KRI1
CHD1
ETV6
VPS4A
PEX5L
SMIM24
ATXN1L
OPN4
PALM2
PSMD5
ARL8B
LOXL3
TMEM173
C1orf74
ZC3H4
TMEM251
ALS2CL
KIT
FBXO10
KIAA1210
PDE4B
PPM1L
ITCH
FUK
GSDMB
PKIA
SCN2A
TMSB10
FOSL1
SLC2A8
SRC
PIP4P2
RORA
RHOJ
PAQR7
NAT8L
MTMR12
HPSE
IGFBP3
DNAJC24
GMIP
DNM3
DGAT1
GATA3
GPR156
FNDC3B
RANBP10
ZBTB46
TAL2
RNF44
TSEN15
GCH1
CNTN3
TEX264
CRHR1
CNTNAP1
PLA2G15
CLIC5
KLK13
LPAR2
SMPD1
LZTS2
RETREG1
KMT2D
IRF2BP2
NAGPA
MON2
MRPL52
LPO
GAB1
EVI5L
SYT4
ADCY5
CLDN18
CPSF6
CNOT6L
LDAH
MPPED2
HSBP1
AP1B1
IKBKE
SCNN1G
MMP25
MYNN
STRAP
GBP5
PLET1
GPR12
PAX8
PLCG1
IL21R
CBLN4
MIGA2
ATP6V1C1
EMC1
ARHGAP44
FAM162B
MYRF
UCK2
PPP1R3E
CALCB
GPSM2
KIF17
YKT6
LGI1
CDKL2
GYPE
FAM71F1
PRKACB
SPRN
HERC6
LOC149373
RBBP5
AGTRAP
MYOCD
CRY2
ITSN1
PTPRJ
LYPLAL1
DNAJB1
KDM7A
MTMR4
B3GALNT1
FAT3
SLCO3A1
TMTC3
SLC25A44
C2CD4A
NMUR1
STK32A
PTPN11
ZNFX1
PGF
LPIN3
LRRFIP1
MIER3
COPZ1
PLPBP
DAPK2
COL12A1
CAMSAP1
KLRC4-KLRK1
CREB3L1
LRPAP1
AR
SIRPB1
WDR66
SVIL
TCF7
SEC61A1
ELMSAN1
GPR85
EFNB1
C17orf51
CTDSPL
GNAI2
TMEM273
CALCR
SWAP70
JPH1
HDAC1
KLRK1
PID1
RASGEF1C
MIER2
PXDC1
FAM126B
DPP9-AS1
PPP1R8
ARHGEF3
SWT1
WDCP
NKTR
HYAL3
SPRY3
AK3
TDRD6
SH3PXD2B
LMTK3
PAPPA
ATXN7L3
EEF2K
NETO1
TMEM234
MTA2
TBC1D2B
SPSB4
METTL4
LCLAT1
CCND1
TWIST2
TMEM35A
GIMAP6
GLP1R
RNF170
SULT1C4
ATG9A
GFRA1
ANXA11
TOX
SFT2D3
MTMR9
CDIP1
ACTL10
EI24
CLIP3
XIRP1
ZDHHC15
BEST1
CHST3
IL2RB
SPEN
GATAD2B
HPCAL4
GSE1
SNX4
MS4A2
PCSK7
SLIT3
UBE2QL1
44625
TMEM130
F2RL2
MAP2K3
KIAA1211L
TMEM246
SLC30A3
MTHFR
RBMS2
CPD
PHF24
BCL2
SEC16A
PPP3R1
CCDC50
SIPA1
ACSM2A
DCP1A
DAG1
FXYD6-FXYD2
CDC23
DYRK2
ORMDL3
IGSF1
GNPDA1
RARB
HTRA1
NDUFC2-KCTD14
PVR
MAP3K14
MC2R
ADAMTS2
ATP6V1E1
WAC
MAPRE2
UTY
RALGDS
FXYD2
MARCKS
SC5D
TULP1
GATC
KCNQ3
CDRT1
KRT74
AGTR1
INPP5K
EDEM3
SHISAL1
DAB2IP
LARP4B
AKAP7
ATP5IF1
MID1
ATP13A4
RAD23B
RALY
CAMLG
CACHD1
HMGCS1
RXFP1
C11orf95
KLF12
RNF213
CD200
NUP43
SATB1
ZNF530
AFAP1L1
FBXO16
DPH6
KLF17
INF2
GOLPH3
CWC25
PLEKHM3
RXYLT1
MFSD12
INKA2
LMBR1L
STK35
ZSCAN29
C5orf24
AREG
PGRMC2
ATRNL1
FOXP2
CCNJL
ZFP41
BCO2
RPL15
INHBB
GNAO1
JRK
KLF2
NONO
ADAM12
RECK
GNAQ
BCAN
USP24
PMF1
ANKRD36C
SZRD1
EIF1AD
DOCK3
CACNA2D2
SLC7A2
SERPINE1
PPP4R2
SLC12A2
WDR77
NFATC4
FOSB
GRID1
RSPO4
KLRD1
IRAK3
VTCN1
FMO5
KLHDC8B
RPRD1B
AKAP13
GPR107
ICOSLG
RAB3B
ARSB
COMMD9
CSNK1G1
AMOTL1
TP73
ECE1
SLC10A2
CDH11
ZMYM5
TRIQK
PLXNA2
MBP
PRR3
GLRX5
TBRG1
LRRC55
NRXN2
PPM1M
CRB3
HGH1
CORO2A
PLN
ASTN1
POLR2F
DNMBP
PREB
CAP1
RTF1
LCORL

## Sheet: TargetScan 449a
MDM4
HCN3
FAM76A
SCN2B
SYT1
FAM167A
RRAS
FUT9
MYCN
VAMP2
SLC23A3
ANK3
SAMD12
FOSL1
FKBP1B
DLL1
PVRL1
FLOT2
CDIP1
E2F5
TBCK
TPD52
TGIF2
KCNK3
TMED8
LRRC55
PER2
CPLX2
PNOC
SMIM15
IGSF1
CUEDC1
ELMOD1
DGKH
ATG4B
AREGB
GABRA3
LMBR1L
NUMBL
NAV3
FXYD2
MARCH8
SATB2
ALDOA
DPYSL4
SGSM2
GMNC
LGR4
HOXA13
PREB
BRINP1
AREG
TMEM200B
SURF4
ERGIC1
MET
XYLT1
ANKRD52
PEG10
MPP2
LEF1
VPS4A
FAM175B
ZDHHC16
FGD6
SPRN
LRRC40
NRIP3
CCNE2
GAS1
EVI5L
NAV1
TMEM246
ORAI3
RAB43
LIMD2
HSPA1B
GNAO1
CALCR
FUT8
RCAN1
PPP2R3A
RPS6KL1
DNAH10OS
FAM117B
SLC30A3
STX1A
TMEM184B
ZNF281
TMUB2
TSPAN18
KLF4
VPS37B
AMER1
PDGFRA
TTC19
SERPINF2
CA7
GRIN2B
HTR2C
MYADM
LZTS3
JAKMIP1
ESYT3
RTN4RL1
AXL
ASIC2
BMP3
DGKZ
C9orf69
NOTCH1
HNF4A
SGPP1
PLAG1
TUSC5
ZNF282
RSPO4
MAP2K1
GCH1
ZCCHC17
VAT1
RALGPS2
DMWD
TSN
CAPN6
ARHGAP19-SLIT1
DHRS13
PEA15
FOXJ2
ZNF304
GALNT7
TMEM126B
ISY1-RAB43
SHISA7
KCND3
DDX17
DNAJC24
SNTB2
RAP1GDS1
LINC00998
LDHA
LPAR2
ZDHHC17
ROCK1
E2F3
GREM2
DIXDC1
NETO1
RDH11
CORO1C
MAPT
INA
STRN3
NOS1AP
OSGIN2
PEAK1
POGZ
CALN1
DCP1A
ONECUT2
GNAQ
UBP1
PRRG3
ACBD3
NDST1
CR2
DNAJC16
RGS17
FOXP1
C3orf58
SEPT3
BNC2
ADAM10
VTI1B
HNRNPA1
SIDT1
CTDSPL
CACNB3
NCEH1
PHF15
ARHGAP1
WASF1
AP3S2
RIC8B
CTNND2
TRANK1
RRAGC
CHST12
STK38L
KIAA1217
SNX15
BCL2L13
EML5
LIN54
KIAA1210
AL117190.3
ARHGAP26
SLC25A27
ARHGAP36
CDK6
SDK2
GPR22
CBFA2T3
NOTCH2
ATP5S
PACS1
ATMIN
RPS6KA4
KIAA1462
ORMDL3
SPRY1
CCDC135
LMAN2L
FRK
TMEM251
YY1
TMCC3
ADO
TMEM25
IL6R
MYRIP
CADM4
ITSN1
RAE1
PALLD
PPP1R11
RAB21
CERS6
PGM1
PEX5L
BTBD11
SVIP
MTMR9
LMAN1
AMER2
RANBP10
GK5
LYPLAL1
FOXN2
ZMYM4
GPR158
TOM1
B3GAT1
MAP1A
C1QL3
LCMT2
SGTA
ADK
LGI1
GPR85
ELL2
SLC6A1
PPARGC1B
C8orf37
PLEKHH2
CREB3L1
METAP1
NDC1
GRM7
APH1A
ATXN7L3B
PKIA
NR4A2
CAMK4
ZNF275
UHRF2
FAM46A
TMEM52B
THSD4
DCX
PRKD1
PPP4R2
USF1
SIDT2
CCDC85A
CASP2
RALGDS
PAX5
VPS37A
MTA2
PROX1
CSF1R
CELF3
FUT11
POMGNT1
SRPR
BCL2
BRPF3
CNTN2
LIN28A
ADD2
LRRTM2
FBXO10
NRXN2
IKZF1
GPR12
TMEM109
MCFD2
ZC3H12B
DAAM1
TRIM41
PARD6B
ANK2
MPPED2
SOX4
FBXO30
CES4A
AAGAB
C15orf38-AP3S2
ZNF641
ATP1A2
PLA2G15
MLLT3
CRTC1
AGTRAP
UNC13C
HDAC1
CACNA1E
AGO4
MAGT1
CNTNAP2
RASGRP4
F2RL2
SLC44A2
PIP5K1A
GOLPH3L
KIAA1045
C12orf73
ADIPOR2
SVOP
PPP1R10
TANC2
MYOCD
POU2F1
ITGB8
TOX
B4GALT2
TMEM164
TOB2
LRRC7
NFE2L1
RNF44
TAF4B
STX17
AP1B1
RALY
CHD1
SEMA4B
SLCO3A1
ARSJ
MSANTD3-TMEFF1
DNAJB1
SMTNL2
ALCAM
NAA50
CTDSP2
MGAT5B
MBD6
SIPA1
TMEFF1
TMOD2
C3orf70
CNTNAP1
SNX12
OXSR1
HNF4G
VWA5B2
JHDM1D
MCIDAS
PTPRM
PPP1R16B
FKBP9
TRAFD1
ELMSAN1
ZDHHC23
SIX3
SHANK3
FRMD4A
FAT3
FNDC8
DAGLA
PPM1L
JAG1
TSPAN14
SPCS2
TM9SF3
IGFBP3
SUPT6H
CDKN1C
FAM73B
SEMA4F
PPM1A
RTF1
FOSB
TRIM67
ARID4A
SYT9
ANP32B
INPP5K
PRKACB
ANKS1A
SLC6A17
PKP4
STAC2
SLC4A7
PDE7A
PLOD1
PTPN4
WDR91
SLC27A4
PAG1
KCNH7
ARHGAP44
WSCD2
SHOC2
MTUS1
MCTP1
GHDC
TAF5
ACSL1
ZBTB46
SLC5A3
SLC5A3
RELN
PAN3
FAM133A
FAM131B
PHF19
ZNF579
BMP8B
ESRRA
PDE4B
ST8SIA3
KMT2D
CDH4
PARP15
TNRC18
MYH9
SLC4A5
CTTNBP2NL
ZIC5
TNKS
UNC45A
AGAP2
HK1
LONRF3
FOXG1
MLLT1
OTUD3
PDCD4
CNOT6L
RET
SEMA5B
RNF34
TBC1D13
FOXP2
TMEM104
SCML2
PRPF38B
SRR
PURB
GORASP2
SCN1A
LHX9
CDC25A
RAP1GAP
SEMA4C
CAPN5
TP73
ZC3H4
TANGO2
GPR64
ATG9A
SP2
KCNQ3
GABBR2
LHX2
COPS7B
PGRMC2
PPP3R1
GLRA3
NMT2
FAM81A
CDC37
KCNN3
CREB5
SLC12A2
KLF7
POU3F3
NCOA1
CAMSAP1
CCDC88A
NPNT
BAZ2A
CHMP7
INHBB
SOGA2
CBFB
JMJD1C
SPRY3
C22orf23
KITLG
MGAT4A
NAPEPLD
CCND1
ZNF207
CLOCK
SATB1
GPC6
MRAS
RORA
DBNL
SNX30
PGF
SNAP25
ERN1
CACNB1
RARB
PODXL
PGAP2
TCF12
RFX3
KLC2
WTAP
AL163636.6
FAM126B
AFF4
ARID4B
DCAF7
NRN1
C2CD4A
CACNA2D1
SDHC
ACSL4
UBE2G1
PSD3
HECW2
RHOV
EVX2
CSMD1
ATXN7
ASB1
GNAI2
TGFBRAP1
CTRC
PCDH1
UBN2
YTHDC1
SPEN
THRA
ACTR1A
INO80
ADCY5
BCL11B
CNOT6
CTNND1
C15orf53
SYVN1
SBK1
ZFHX4
GRHL2
IQGAP3
GAB1
C9orf114
TFCP2L1
ADAM22
HMGB1
ARPC4-TTLL3
CPEB2
POFUT1
GMFB
TBC1D25
CRHR1
DOK6
PPP4R1L
OTUD7A
TFDP2
RGMB
SHE
CPD
GATAD2B
WDR37
RWDD1
CD47
RRAGD
SZRD1
RALGPS1
TNPO3
FAT2
VCL
C2orf49
ADAM11
KREMEN1
ABR
EEA1
RNF152
ZER1
JPH3
LMTK3
GPX8
AFF3
DAB2IP
GIGYF1
ATXN7L3
HCFC2
PLCG1
SPTBN2
FAT4
SOCS4
PARP8
PPP6C
ATXN7L1
HS2ST1
SYNJ1
HOOK3
GLCE
SEC16A
CREBRF
TMEM55A
MAZ
RNF213
ERC1
DSEL
GATS
RIMS3
PTCHD1
CSNK1G1
ARPP19
PDK3
FNDC3B
DCAF11
IRF2BP2
GRAP2
KIAA1024
FRMD5
ATOH1
TBC1D30
ZSCAN29
NEK9
EHD4
THTPA
EMX1
PTPRD
SLC7A2
POLR3H
XPO5
CYB561D1
GPR26
SEH1L
KCTD16
ACOT11
KIAA0753
ACVR2B
LPHN1
EPN2
LMNB2
MAP4K4
ACVRL1
TRPM3
SMAD4
TM7SF3
DOCK3
NEDD4L
TBL1XR1
RAB4A
MYO18A
GSG1
FOXN3
C6orf120
NSD1
RAB11FIP4
PDXK
SERPINE1
MLEC
CACNA2D2
AHCYL2
SNAP29
TNRC6B
PITPNM2
FBXO41
BCL9L
DNAH3
COL12A1
PAOX
GALNT10
TMEM255A
USP31
PDE7B
DGKI
WAC
UCK2
SLC7A6
IPO11
PDE3A
MFSD6
THAP1
SPRED1
ASPHD2
MSL2
PCNX
C9orf64
ZNF644
ADAT2
GDAP1L1
CLCN3
LOXL3
SLC8A1
CDS2
SAR1A
HPX
G3BP1
GRID1
C14orf28
PITPNC1
NABP1
GFRA1
MMAB
EMC3
MON2
AIDA
CERS4
HSBP1
FAM208A
TRIM13
USP24
PPFIA1
GRHPR
ZNF423
SHKBP1
AHSA2
ERP44
TMEM216
MRPL3
G6PC3
MRPL52
SLC2A4RG
WHAMM
TMEM134
GABRB1
ZNF593
ZBTB20
TMEM97
GATSL2
CACNG2
WNT1
RBCK1
NEUROD2
RGS7BP
CNTD1
KLHDC8A
TRIM44

## Sheet: RNA22 449a
A1CF
A2ML1
A4GNT
AADACL3
AADAT
AAK1
AARS2
AATK
ABCA1
ABCA13
ABCA3
ABCA6
ABCA7
ABCA8
ABCA9
ABCB9
ABCC11
ABCC12
ABCC3
ABCC4
ABCC5
ABCC6
ABCC8
ABCC9
ABCD1
ABCF2
ABCG1
ABCG2
ABCG4
ABCG5
ABCG8
ABHD11
ABHD14B
ABHD2
ABHD4
ABHD6
ABI1
ABI2
ABI3
ABI3BP
ABLIM1
ABLIM3
ABR
ABTB2
AC004381.6
AC004754.3
ACAA1
ACAA2
ACAD11
ACADSB
ACAN
ACAP1
ACAP2
ACAP3
ACBD3
ACBD4
ACCS
ACD
ACE
ACER1
ACER2
ACHE
ACIN1
ACKR1
ACKR3
ACLY
ACO1
ACOT11
ACOT7
ACOX1
ACP2
ACP5
ACP6
ACRBP
ACRC
ACSBG1
ACSF2
ACSL1
ACSM5
ACSM6
ACSS1
ACSS3
ACTC1
ACTG2
ACTL6B
ACTN4
ACTR3B
ACVR1
ACVR1B
ACVR1C
ACVR2A
ACVR2B
ACVRL1
ADAL
ADAM10
ADAM12
ADAM18
ADAM21
ADAM23
ADAM33
ADAM7
ADAM9
ADAMTS10
ADAMTS12
ADAMTS15
ADAMTS16
ADAMTS17
ADAMTS2
ADAMTS20
ADAMTS3
ADAMTS4
ADAMTS6
ADAMTS7
ADAMTS8
ADAMTSL1
ADAMTSL2
ADAP1
ADAR
ADARB1
ADARB2
ADCK4
ADCY1
ADCY2
ADCY4
ADCY5
ADCY6
ADCY7
ADCY8
ADCY9
ADCYAP1R1
ADD1
ADD2
ADGB
ADH1B
ADH1C
ADNP
ADNP2
ADORA1
ADORA3
ADRA1B
ADRA1D
ADRB1
ADRBK2
ADSSL1
ADTRP
AEBP1
AEN
AFAP1
AFAP1L2
AFF2
AFF3
AFF4
AFMID
AFP
AFTPH
AGAP1
AGAP3
AGBL5
AGMAT
AGO1
AGO3
AGO4
AGPAT4
AGPAT6
AGPS
AGRN
AGRP
AGTR2
AGXT2
AHCYL1
AHDC1
AHRR
AIFM1
AIPL1
AJAP1
AK1
AK4
AKAP1
AKAP10
AKAP11
AKAP13
AKAP2
AKAP3
AKAP6
AKAP7
AKAP9
AKNA
AKNAD1
AKR1B1
AKR1D1
AKT1S1
AKT3
AKTIP
ALAD
ALAS2
ALDH16A1
ALDH1B1
ALDH1L2
ALDH3A2
ALDH3B2
ALDH4A1
ALDH5A1
ALDH6A1
ALDH8A1
ALDOA
ALDOC
ALG10B
ALG12
ALG8
ALK
ALKBH5
ALOX12
ALOX12B
ALOX15
ALOX5
ALPI
ALPK1
ALPK2
ALPK3
ALPP
ALS2CL
ALS2CR11
ALS2CR12
ALX3
ALX4
AMACR
AMBN
AMDHD2
AMELY
AMER1
AMER3
AMIGO1
AMIGO3
AMMECR1
AMOT
AMOTL1
AMOTL2
AMPD2
AMTN
AMZ1
ANAPC1
ANAPC11
ANAPC16
ANG
ANGEL1
ANGPT2
ANGPTL2
ANGPTL7
ANK1
ANK2
ANK3
ANKEF1
ANKFN1
ANKFY1
ANKIB1
ANKK1
ANKMY1
ANKRA2
ANKRD11
ANKRD12
ANKRD13B
ANKRD13D
ANKRD16
ANKRD17
ANKRD2
ANKRD22
ANKRD27
ANKRD34A
ANKRD36
ANKRD36B
ANKRD36C
ANKRD39
ANKRD40
ANKRD42
ANKRD44
ANKRD46
ANKRD50
ANKRD52
ANKRD53
ANKRD54
ANKRD9
ANKS4B
ANO1
ANO3
ANO5
ANO6
ANO8
ANPEP
ANTXR1
ANXA11
ANXA6
ANXA9
AOAH
AOC1
AP1G1
AP1G2
AP1M1
AP1S1
AP2A2
AP3B1
AP3B2
AP3M1
AP3S2
AP5M1
AP5S1
AP5Z1
APAF1
APBA1
APBA2
APBB1
APBB1IP
APBB2
APC2
APCDD1L
APH1B
API5
APLN
APLNR
APLP1
APOA1
APOB
APOBEC3D
APOBR
APOD
APOL2
APP
AQP11
AQP12A
AQP12B
AQP2
AQP4
AQP6
AQP7
AQP8
AR
ARAP1
ARAP3
ARCN1
AREL1
ARFGAP1
ARFGEF1
ARFIP1
ARFIP2
ARG1
ARHGAP1
ARHGAP10
ARHGAP17
ARHGAP18
ARHGAP20
ARHGAP22
ARHGAP23
ARHGAP24
ARHGAP28
ARHGAP30
ARHGAP31
ARHGAP32
ARHGAP33
ARHGAP35
ARHGAP36
ARHGAP4
ARHGAP40
ARHGAP44
ARHGDIG
ARHGEF15
ARHGEF16
ARHGEF18
ARHGEF19
ARHGEF3
ARHGEF37
ARHGEF39
ARHGEF4
ARHGEF40
ARHGEF7
ARHGEF9
ARID1A
ARID1B
ARID2
ARID3A
ARID3B
ARID4B
ARID5A
ARID5B
ARIH1
ARIH2
ARL10
ARL17A
ARL4D
ARMC10
ARMC2
ARMC8
ARMS2
ARNT
ARNT2
ARNTL
ARPC1B
ARPC2
ARPC5
ARPP19
ARPP21
ARRDC1
ARSB
ARSD
ART4
ART5
ARTN
ARX
ASAP1
ASAP2
ASAP3
ASB1
ASB10
ASB13
ASB14
ASB15
ASB16
ASB5
ASB6
ASCL1
ASCL3
ASCL5
ASF1B
ASGR2
ASH1L
ASIC1
ASIC2
ASIC3
ASIC4
ASIC5
ASPDH
ASPHD1
ASPHD2
ASPRV1
ASTE1
ASTL
ASTN1
ASTN2
ASXL1
ASXL2
ATAD3C
ATAT1
ATCAY
ATF6
ATF7
ATF7IP
ATG14
ATG2A
ATG2B
ATG9A
ATG9B
ATHL1
ATIC
ATL1
ATL3
ATM
ATN1
ATOH1
ATOH7
ATOH8
ATP10B
ATP11C
ATP13A2
ATP13A3
ATP1A1
ATP1A3
ATP1A4
ATP1B1
ATP1B4
ATP2A1
ATP2A2
ATP2A3
ATP2B2
ATP5D
ATP5E
ATP5F1
ATP5G1
ATP5G2
ATP5G3
ATP5J2-PTCD1
ATP5L2
ATP5S
ATP5SL
ATP6V0A1
ATP6V0A2
ATP6V0D1
ATP6V1A
ATP6V1B2
ATP6V1C2
ATP6V1H
ATP7B
ATP8A1
ATP8A2
ATP8B1
ATP8B2
ATP9B
ATPAF2
ATR
ATRIP
ATRNL1
ATXN1
ATXN2
ATXN2L
ATXN3
ATXN3L
ATXN7
ATXN7L1
ATXN7L2
ATXN7L3
ATXN7L3B
AUNIP
AURKC
AUTS2
AVIL
AVL9
AVPR1A
AVPR1B
AVPR2
AWAT2
AZI2
B2M
B3GALT1
B3GALT4
B3GALT5
B3GALTL
B3GAT1
B3GNT1
B4GALNT3
B4GALT2
B4GALT6
BABAM1
BACE1
BACH2
BAD
BAG1
BAG2
BAG3
BAG6
BAI2
BAIAP2L1
BAIAP2L2
BAP1
BARD1
BARHL1
BARX2
BAX
BAZ1A
BAZ2A
BAZ2B
BBC3
BBOX1
BBS1
BBS2
BBS5
BBS7
BCAM
BCAN
BCAR1
BCAS1
BCAS3
BCAS4
BCAT2
BCKDHA
BCL11A
BCL11B
BCL2
BCL2L1
BCL2L12
BCL2L13
BCL6
BCL7A
BCL7C
BCL9
BCL9L
BCO1
BCOR
BCORL1
BDH1
BDKRB2
BEAN1
BEGAIN
BEND2
BEND3
BEND4
BEST1
BEST2
BEST4
BET1
BGLAP
BGN
BHLHA15
BHLHE41
BHMT2
BICD2
BIN1
BIRC3
BIRC5
BIRC6
BLCAP
BLM
BLOC1S2
BLOC1S5
BLOC1S6
BMF
BMI1
BMP3
BMP6
BMP7
BMP8B
BMPR1A
BMPR1B
BMPR2
BNC1
BNC2
BNIP3
BNIPL
BOC
BOD1L1
BOD1L2
BPIFA2
BPIFB2
BRAF
BRAT1
BRCA1
BRCA2
BRD2
BRD3
BRD4
BRF1
BRF2
BRI3BP
BRINP1
BRIP1
BRMS1L
BRPF1
BRSK2
BSDC1
BSN
BSND
BTAF1
BTBD11
BTBD18
BTBD2
BTBD7
BTBD9
BTN2A1
BTN2A2
BTN3A1
BTNL3
BTNL9
BTRC
BUB3
BVES
BZRAP1
C10orf10
C10orf105
C10orf54
C10orf76
C10orf88
C10orf90
C11orf1
C11orf16
C11orf21
C11orf24
C11orf30
C11orf45
C11orf54
C11orf91
C11orf95
C12orf10
C12orf29
C12orf4
C12orf49
C12orf5
C12orf56
C12orf65
C12orf66
C14orf105
C14orf159
C14orf37
C14orf79
C15orf27
C15orf39
C15orf40
C15orf52
C15orf57
C15orf59
C15orf62
C16orf58
C16orf59
C16orf72
C16orf87
C16orf89
C16orf92
C16orf95
C17orf104
C17orf105
C17orf59
C17orf70
C17orf75
C17orf82
C17orf85
C18orf32
C18orf54
C18orf63
C19orf12
C19orf25
C19orf26
C19orf33
C19orf35
C19orf38
C19orf44
C19orf47
C19orf53
C19orf54
C19orf57
C1GALT1
C1QL1
C1QTNF1
C1QTNF4
C1QTNF6
C1QTNF8
C1orf100
C1orf106
C1orf109
C1orf110
C1orf111
C1orf127
C1orf141
C1orf159
C1orf168
C1orf189
C1orf27
C1orf50
C1orf74
C1orf94
C1orf95
C20orf194
C20orf27
C21orf58
C21orf62
C22orf24
C22orf29
C2CD2
C2CD2L
C2CD3
C2CD4A
C2CD5
C2orf27A
C2orf27B
C2orf44
C2orf50
C2orf57
C2orf61
C2orf83
C2orf91
C3
C3orf18
C3orf20
C3orf30
C3orf33
C3orf52
C3orf56
C3orf58
C3orf70
C3orf80
C4orf22
C4orf26
C4orf32
C4orf33
C4orf36
C5
C5AR1
C5AR2
C5orf15
C5orf38
C5orf42
C5orf45
C5orf56
C5orf66
C6
C6orf1
C6orf106
C6orf132
C6orf222
C6orf57
C6orf89
C7
C7orf31
C7orf43
C7orf62
C7orf71
C8orf34
C8orf37
C8orf46
C9orf114
C9orf116
C9orf117
C9orf131
C9orf139
C9orf152
C9orf163
C9orf171
C9orf173
C9orf3
C9orf41
C9orf47
C9orf78
C9orf89
CA11
CA12
CA13
CA5A
CA5B
CA7
CA8
CABIN1
CABLES1
CABLES2
CABP2
CABP4
CABP7
CABS1
CACFD1
CACHD1
CACNA1A
CACNA1B
CACNA1C
CACNA1D
CACNA1E
CACNA1F
CACNA1G
CACNA1I
CACNA1S
CACNA2D2
CACNA2D4
CACNB1
CACNB3
CACNG4
CACNG7
CACNG8
CACUL1
CAD
CADM2
CADM3
CADPS2
CALB2
CALCOCO1
CALCRL
CALM1
CALM3
CALML6
CALN1
CALU
CAMK1
CAMK1G
CAMK2G
CAMK2N2
CAMK4
CAMKK2
CAMKV
CAMSAP1
CAMSAP2
CAMTA1
CAND2
CANT1
CAP1
CAPN12
CAPN13
CAPN15
CAPN5
CAPN6
CAPN9
CAPS
CAPZA2
CARD6
CARD8
CARHSP1
CARNS1
CASC10
CASD1
CASP1
CASP10
CASP2
CASP5
CASP6
CASP7
CAST
CASZ1
CATSPER1
CATSPER2
CAV1
CBFA2T2
CBFA2T3
CBL
CBLB
CBS
CBX2
CBX5
CBX6
CBX7
CBX8
CC2D2A
CCAR1
CCAR2
CCBE1
CCBL2
CCDC113
CCDC116
CCDC120
CCDC127
CCDC13
CCDC132
CCDC136
CCDC14
CCDC141
CCDC142
CCDC146
CCDC148
CCDC15
CCDC151
CCDC152
CCDC153
CCDC155
CCDC168
CCDC169
CCDC180
CCDC181
CCDC182
CCDC183
CCDC184
CCDC185
CCDC22
CCDC24
CCDC28B
CCDC3
CCDC30
CCDC33
CCDC34
CCDC36
CCDC40
CCDC57
CCDC59
CCDC61
CCDC63
CCDC64
CCDC66
CCDC71L
CCDC78
CCDC80
CCDC81
CCDC83
CCDC85A
CCDC86
CCDC88A
CCDC89
CCDC9
CCDC92
CCDC97
CCER1
CCHCR1
CCK
CCL1
CCL13
CCL4
CCNA2
CCNB1
CCNC
CCNF
CCND1
CCND2
CCNE2
CCNJL
CCNK
CCNO
CCNT1
CCNYL1
CCP110
CCR1
CCR10
CCR2
CCR3
CCR5
CCSAP
CCSER1
CCSER2
CCT3
CCT8L2
CD109
CD151
CD160
CD163
CD163L1
CD200R1
CD22
CD226
CD24
CD248
CD276
CD28
CD300A
CD300C
CD300E
CD300LG
CD33
CD38
CD3D
CD3E
CD3EAP
CD3G
CD40
CD44
CD5
CD58
CD6
CD68
CD7
CD79A
CDC14B
CDC25A
CDC25B
CDC25C
CDC40
CDC42BPG
CDC42EP2
CDC42EP3
CDCA2
CDCA4
CDCA7
CDCA8
CDCP2
CDH1
CDH12
CDH13
CDH15
CDH16
CDH18
CDH20
CDH22
CDH23
CDH4
CDH8
CDHR2
CDHR3
CDHR4
CDIP1
CDK6
CDK12
CDK13
CDK14
CDK16
CDK18
CDK19
CDK5R1
CDK5R2
CDK5RAP2
CDK8
CDKL5
CDKN2AIP
CDKN2C
CDPF1
CDR2
CDR2L
CDRT1
CDRT15
CDS2
CDSN
CDT1
CDV3
CDX1
CDX2
CDYL
CDYL2
CEACAM16
CEACAM19
CEACAM21
CEACAM3
CEBPG
CEBPZOS
CECR2
CELA2A
CELF1
CELF2
CELF3
CELF4
CELF5
CELF6
CELSR1
CELSR3
CEMP1
CENPB
CENPI
CENPL
CENPP
CEP104
CEP112
CEP120
CEP128
CEP131
CEP162
CEP164
CEP170
CEP250
CEP295
CEP350
CEP41
CEP44
CEP63
CEP68
CEP72
CEP85L
CERK
CERKL
CERS1
CERS2
CERS3
CERS4
CERS5
CES1
CES3
CFAP43
CFAP46
CFAP57
CFAP61
CFAP69
CFAP70
CFL2
CFLAR
CFP
CGNL1
CGREF1
CHAD
CHAMP1
CHAT
CHCHD5
CHCHD6
CHD2
CHD3
CHD5
CHD6
CHD7
CHD9
CHDH
CHEK1
CHERP
CHI3L1
CHKA
CHL1
CHM
CHMP7
CHRAC1
CHRD
CHRDL1
CHRNA1
CHRNA4
CHRNA7
CHRNB2
CHST10
CHST11
CHST12
CHST3
CHST6
CHST8
CHSY3
CHURC1
CIART
CIC
CIT
CITED1
CIZ1
CKAP4
CKAP5
CLASP1
CLASP2
CLASRP
CLCA1
CLCC1
CLCF1
CLCN1
CLCN4
CLCN6
CLCNKA
CLCNKB
CLDN14
CLDN15
CLDN18
CLDN19
CLDN2
CLDN9
CLEC10A
CLEC16A
CLEC19A
CLEC4D
CLEC7A
CLIC5
CLINT1
CLIP3
CLIP4
CLK1
CLK4
CLMN
CLMP
CLN3
CLN5
CLN8
CLNK
CLPS
CLPSL2
CLSPN
CLSTN2
CLSTN3
CLTC
CLU
CLUH
CLVS1
CMC2
CMIP
CMPK2
CMTM1
CMTR1
CMYA5
CNFN
CNGA1
CNGB1
CNIH2
CNKSR1
CNKSR2
CNKSR3
CNNM1
CNNM2
CNNM4
CNOT2
CNOT3
CNOT4
CNP
CNR2
CNRIP1
CNST
CNTFR
CNTLN
CNTN2
CNTN6
CNTNAP1
CNTNAP2
CNTNAP5
CNTRL
COA5
COA7
COBLL1
COCH
COG1
COG4
COL12A1
COL13A1
COL14A1
COL15A1
COL17A1
COL18A1
COL1A1
COL20A1
COL26A1
COL4A1
COL4A2
COL4A3BP
COL5A1
COL5A2
COL6A1
COL6A2
COL6A3
COL6A6
COL7A1
COL8A1
COLEC12
COLGALT2
COMMD5
COMT
COPA
COPB1
COPG1
COPG2
COPS7B
COQ6
COQ9
CORO1B
CORO1C
CORO2A
CORO7
CORO7-PAM16
COX20
COX6A1
COX6C
COX7A2L
CP
CPA4
CPD
CPEB2
CPEB3
CPEB4
CPED1
CPLX2
CPLX3
CPLX4
CPM
CPNE2
CPNE3
CPNE6
CPNE7
CPNE8
CPNE9
CPPED1
CPS1
CPSF2
CPSF4
CPSF6
CPT1A
CPT1B
CPZ
CRADD
CRAMP1L
CRB2
CREB3L1
CREB3L2
CREB3L3
CREB3L4
CREB5
CREBBP
CREG1
CRELD1
CRHR2
CRIPT
CRISPLD1
CRKL
CRMP1
CROCC
CRTAM
CRTC2
CRTC3
CRY2
CRYBG3
CRYM
CS
CSDC2
CSF1
CSF1R
CSF2
CSF2RB
CSF3R
CSH2
CSMD2
CSNK1D
CSNK1G1
CSNK1G2
CSNK2A1
CSNK2A3
CSPG4
CSPG5
CSPP1
CSRP1
CST1
CST2
CST3
CST4
CSTF1
CSTL1
CT45A1
CT45A10
CT62
CTBP2
CTC-435M10.3
CTC1
CTCFL
CTD-2140B24.4
CTDNEP1
CTDSP1
CTDSP2
CTDSPL
CTDSPL2
CTF1
CTLA4
CTNNAL1
CTNND1
CTNND2
CTPS2
CTRB2
CTRL
CTSW
CTU2
CUL3
CUL5
CUL7
CUL9
CUX1
CUX2
CWC15
CWC22
CXCL14
CXCL17
CXCL9
CXCR5
CXCR6
CXXC5
CXorf23
CXorf30
CXorf56
CYB5B
CYB5D1
CYB5R1
CYB5R3
CYFIP1
CYFIP2
CYGB
CYP11B1
CYP17A1
CYP20A1
CYP21A2
CYP27B1
CYP2A7
CYP2J2
CYP2R1
CYP2S1
CYP2W1
CYP3A43
CYP3A7
CYP46A1
CYP4A11
CYP4A22
CYP4F11
CYP4F3
CYP4X1
CYP8B1
CYR61
CYTH2
CYTH4
D2HGDH
DAAM2
DAB2IP
DACH1
DACH2
DACT3
DAG1
DAGLA
DAGLB
DAK
DAND5
DAPK2
DARS
DAZAP2
DBF4B
DBN1
DBNDD1
DBNL
DBR1
DCAF11
DCAF16
DCAF17
DCAF5
DCAF7
DCAKD
DCBLD2
DCDC1
DCHS1
DCLK2
DCN
DCP2
DCPS
DCST1
DCTN1
DCTN4
DCTN5
DCUN1D2
DCUN1D3
DCUN1D4
DDC
DDHD1
DDI2
DDR1
DDX1
DDX24
DDX28
DDX39A
DDX42
DDX43
DDX5
DDX51
DDX54
DDX60
DEAF1
DECR2
DEDD2
DEFA1
DEFA1B
DEFA3
DEFA4
DEFB119
DEFB126
DEFB132
DENND1A
DENND1C
DENND2A
DENND3
DENND4B
DENND5A
DENND5B
DENND6B
DENR
DEPDC5
DERL2
DES
DFFA
DFNB31
DFNB59
DGAT1
DGCR14
DGKD
DGKE
DGKG
DGKI
DGKK
DGKZ
DHCR7
DHODH
DHRS11
DHRS3
DHTKD1
DHX15
DHX16
DHX29
DHX30
DHX34
DHX36
DHX37
DIAPH1
DIAPH2
DICER1
DIDO1
DIEXF
DIO2
DIP2A
DIP2B
DIRAS1
DIRC1
DIS3
DIS3L
DIS3L2
DISP1
DISP2
DIXDC1
DKC1
DKFZP313A047
DKK3
DLAT
DLC1
DLEC1
DLEU1
DLG1
DLG2
DLG3
DLG4
DLG5
DLGAP1
DLGAP4
DLGAP5
DLK1
DLL1
DLL3
DLL4
DLX2
DLX5
DMAP1
DMBX1
DMD
DMKN
DMRT1
DMRTC1
DMRTC1B
DMRTC2
DMWD
DMXL1
DMXL2
DNAH1
DNAH14
DNAH3
DNAH6
DNAH7
DNAH8
DNAI2
DNAJA4
DNAJB1
DNAJB12
DNAJB6
DNAJB7
DNAJB8
DNAJC10
DNAJC11
DNAJC13
DNAJC15
DNAJC17
DNAJC18
DNAJC2
DNAJC22
DNAJC24
DNAJC3
DNAJC5
DNAJC6
DNAL4
DNASE1
DNASE1L1
DNASE1L2
DNASE2
DNHD1
DNM1
DNM1L
DNM2
DNM3
DNMBP
DNMT3B
DNPEP
DOCK11
DOCK2
DOCK3
DOCK4
DOCK5
DOCK6
DOCK8
DOK3
DOK4
DOPEY1
DOT1L
DPCR1
DPEP1
DPF2
DPH2
DPP10
DPP6
DPP9
DPY19L3
DPYD
DPYS
DPYSL2
DPYSL3
DPYSL4
DPYSL5
DQX1
DRAM2
DRC7
DRD1
DRD2
DRG2
DRGX
DRP2
DSCAML1
DSCR4
DSEL
DSN1
DSP
DST
DSTN
DSTYK
DTD2
DTHD1
DTNA
DTWD1
DTX1
DTX2
DTX3
DTX3L
DUS1L
DUS2
DUSP15
DUSP22
DUSP28
DUSP4
DUSP5
DUSP8
DVL1
DVL3
DXO
DYM
DYNC1H1
DYNC1I1
DYNC1I2
DYNC1LI2
DYNC2LI1
DYNLL2
DYNLRB1
DYSF
DZIP1
DZIP1L
E2F1
E2F2
E2F3
E2F4
E2F5
E2F8
EBF1
EBF2
EBF3
ECD
ECE2
ECEL1
EDA
EDAR
EDC4
EDF1
EDN3
EEA1
EEF2K
EEFSEC
EFCAB14
EFCC1
EFEMP1
EFHD2
EFNA3
EFNB1
EFR3B
EFS
EFTUD1
EGF
EGFLAM
EGLN2
EGR2
EGR3
EHBP1L1
EHD2
EHD3
EHD4
EHF
EHHADH
EHMT1
EHMT2
EIF1AD
EIF2AK1
EIF2AK2
EIF2B2
EIF2B3
EIF2B4
EIF2S1
EIF3C
EIF3CL
EIF3F
EIF3M
EIF4E2
EIF4G1
EIF4G3
EIF4H
EIF5
EIF5A
EIF5A2
EIF6
ELAC1
ELF2
ELF3
ELF5
ELFN2
ELK1
ELL
ELL3
ELMOD3
ELMSAN1
ELN
ELOVL3
ELP2
EMC1
EMC10
EMD
EME1
EMID1
EMILIN2
EMILIN3
EML3
EMP1
EMP2
EMP3
EMR2
EN1
ENAH
ENC1
ENDOV
ENG
ENGASE
ENHO
ENKUR
ENOSF1
ENOX1
ENPP3
ENTHD1
ENTPD1
ENTPD2
ENTPD5
ENTPD8
ENY2
EP300
EP400
EP400NL
EPAS1
EPB41
EPB41L1
EPB41L2
EPB41L4A
EPB41L4B
EPB41L5
EPC2
EPCAM
EPG5
EPGN
EPHA10
EPHA4
EPHA8
EPHB1
EPHB3
EPHB4
EPHX2
EPN1
EPN2
EPN3
EPPIN
EPRS
EPS15L1
EPS8
EPS8L1
EPS8L3
EPX
ERAL1
ERAP1
ERAP2
ERBB2IP
ERBB3
ERBB4
ERC1
ERC2
ERCC1
ERCC5
ERCC6
ERCC6-PGBD3
ERF
ERGIC1
ERICH1
ERLIN1
ERMAP
ERMP1
ERN1
ERN2
ERO1L
ERP27
ERV3-1
ERVFRD-1
ERVMER34-1
ESAM
ESPN
ESPNL
ESR1
ESRP2
ESRRB
ESRRG
ESYT1
ESYT2
ESYT3
ETS1
ETV1
ETV3
ETV4
EVC
EVC2
EVI2B
EVL
EVPL
EVPLL
EVX1
EWSR1
EXD1
EXD2
EXD3
EXOC2
EXOC3
EXOC6B
EXOC7
EXOC8
EXOG
EXOSC10
EXOSC4
EXOSC6
EYA1
EYA2
EYS
EZH1
EZH2
F11
F11R
F12
F2RL2
F2RL3
F5
F7
FABP2
FADS1
FADS2
FAHD1
FAHD2A
FAIM
FAIM3
FAM102A
FAM102B
FAM104B
FAM105A
FAM107A
FAM109A
FAM109B
FAM110B
FAM114A1
FAM115C
FAM117A
FAM117B
FAM120A
FAM120AOS
FAM120C
FAM122B
FAM124A
FAM126B
FAM127A
FAM127B
FAM127C
FAM129B
FAM131B
FAM131C
FAM134A
FAM135B
FAM13A
FAM13C
FAM149B1
FAM150A
FAM151A
FAM153A
FAM155B
FAM156A
FAM160A1
FAM160A2
FAM160B1
FAM160B2
FAM161B
FAM163A
FAM166A
FAM167A
FAM167B
FAM168A
FAM169A
FAM169B
FAM171A1
FAM171B
FAM172A
FAM175A
FAM179A
FAM179B
FAM181B
FAM184A
FAM186B
FAM188B
FAM189A1
FAM193B
FAM195B
FAM199X
FAM19A3
FAM204A
FAM205A
FAM207A
FAM208A
FAM208B
FAM20A
FAM20C
FAM212A
FAM212B
FAM213A
FAM214A
FAM214B
FAM217B
FAM219A
FAM219B
FAM221A
FAM222A
FAM222B
FAM227B
FAM228A
FAM32A
FAM45A
FAM46D
FAM49A
FAM53A
FAM53B
FAM57B
FAM58A
FAM63B
FAM65A
FAM65C
FAM69C
FAM71C
FAM71E2
FAM71F1
FAM71F2
FAM72A
FAM72B
FAM78B
FAM83A
FAM84A
[truncated: 4,984 more rows]
